# Supplementary material for: Gastrula‐Premarked Posterior Enhancer Primes Posterior Tissue Development Through Cross‐Talk with TGF‐β Signaling Pathway
Source: Adv Sci (Weinh). 2025 Jun 29;12(36):e00895. doi: 10.1002/advs.202500895 (PMC12463030; doi:10.1002/advs.202500895)
Supplement: Supplementary file 2 — Supporting Information [file ADVS-12-e00895-s003.xlsx]

## Sheet: Sheet1
Table S1. Top-100 DREs from enhancer screening
chrom	start	end	H3K27ac_E7.0_P.mean	H3K27ac_E7.5_P.mean	Mval (log2 fold change)	pval	padj	anno_gene_nearest
chr5	147303209	147305569	7.5378	9.39734	1.85954	3.30028e-25	4.16152e-21	Cdx2,147307270
chr1	89933696	89936578	7.69635	9.44354	1.74719	1.01057e-23	8.84194e-20	Gbx2,89931179
chr1	89755964	89758818	6.61308	8.80168	2.1886	3.15096e-22	1.90864e-18	Gbx2,89929185
chr2	167377009	167379961	8.20257	9.63539	1.43281	9.98459e-20	2.80799e-16	B4galt5,167349183
chr19	56774775	56776775	6.4196	8.53989	2.12029	2.26384e-18	4.69121e-15	Ccdc186,56795155
chr15	97022815	97025447	5.46592	7.97194	2.50602	6.41614e-16	8.42064e-13	Slc38a4,97020322
chr11	54058851	54061500	7.57466	9.075	1.50034	1.02111e-15	1.29689e-12	Pdlim4,54064568
chr5	124968696	124971690	6.61702	8.47367	1.85665	5.42041e-15	5.84699e-12	Fam101a,125003221
chr16	31534022	31536022	6.99881	8.63996	1.64114	5.14519e-14	4.50175e-11	Bdh1,31458116
chr13	23491700	23493438	6.44212	8.31936	1.87724	6.32319e-14	5.47164e-11	Btn2a2,23488857
chr3	98940614	98943468	6.64698	8.41253	1.76555	1.39624e-13	1.14528e-10	Hao2,98893239
chr7	116566559	116569404	7.06242	8.64289	1.58047	2.39006e-13	1.90106e-10	Nucb2,116528812
chr15	36706039	36707842	7.07002	8.6386	1.56858	3.50131e-13	2.6768e-10	Ywhaz,36792414
chr11	61596248	61599104	7.40876	8.84841	1.43965	3.87313e-13	2.93259e-10	Epn2,61579687
chr17	29057050	29059104	6.82833	8.4874	1.65907	4.59914e-13	3.41659e-10	Srsf3,29040667
chr11	95241561	95243561	5.56237	7.82382	2.26145	4.79986e-13	3.53239e-10	Tac4,95261529
chr6	52150097	52151050	5.29539	7.66845	2.37305	1.47387e-12	1.01807e-09	Hoxa1,52158317
chr2	120766963	120768963	7.34348	8.77402	1.43054	1.63217e-12	1.10798e-09	Cdan1,120731518
chr3	67570385	67573549	5.4851	7.74426	2.25915	1.93107e-12	1.27799e-09	Mfsd1,67582741
chr9	71230944	71233719	5.78184	7.88454	2.1027	1.93131e-12	1.27799e-09	Aldh1a2,71215789
chr5	111625810	111628508	7.81347	9.08029	1.26682	2.15931e-12	1.39373e-09	Gm26897,111733924
chr5	66915564	66917564	6.23284	8.10909	1.87625	2.39056e-12	1.48471e-09	Limch1,66898460
chr7	130065299	130067647	5.34304	7.66499	2.32195	3.05067e-12	1.81989e-09	Fgfr2,130167884
chr9	71834710	71836710	6.19344	8.07971	1.88627	3.18613e-12	1.88641e-09	Tcf12,71884711
chr9	71378475	71380475	4.7001	7.38615	2.68605	4.48938e-12	2.50721e-09	Polr2m,71484958
chr5	104122119	104124677	6.32346	8.1119	1.78844	1.17881e-11	5.87501e-09	Sparcl1,104113733
chr15	83677333	83679958	7.23154	8.65034	1.4188	1.40833e-11	6.84563e-09	Scube1,83725021
chr11	96331272	96334663	6.64769	8.29079	1.64309	1.44824e-11	6.91161e-09	Hoxb3,96328062
chr9	43754696	43756942	7.07904	8.54262	1.46357	2.14422e-11	9.87407e-09	Nectin1,43744576
chr11	96370618	96373200	7.67896	8.93594	1.25699	2.26037e-11	1.02886e-08	Hoxb1,96366258
chr5	88682002	88684264	5.5843	7.70775	2.12345	2.30584e-11	1.04353e-08	Grsf1,88676171
chr9	71310521	71313087	4.67455	7.30669	2.63214	2.67174e-11	1.17534e-08	Aldh1a2,71215789
chr1	89753054	89755964	5.86524	7.84108	1.97584	2.77562e-11	1.21426e-08	Agap1,89580236
chr11	54056851	54058851	7.44251	8.77005	1.32754	2.94042e-11	1.27925e-08	Pdlim4,54064568
chr17	83988384	83990384	7.04238	8.51062	1.46824	3.01263e-11	1.30346e-08	Haao,83846790
chr9	114236115	114238114	5.77472	7.79186	2.01714	3.06325e-11	1.31812e-08	4921528I07Rik,114317028
chr7	73139956	73141956	7.59652	8.86494	1.26842	4.21957e-11	1.76739e-08	Rgma,73375509
chr1	17640931	17644150	6.48342	8.14545	1.66203	7.92233e-11	3.11922e-08	Pi15,17601901
chr4	18792357	18795354	5.35089	7.55179	2.2009	8.17325e-11	3.20182e-08	Cnbd1,19122526
chr4	139925231	139927231	7.09824	8.51775	1.41951	8.66583e-11	3.34505e-08	Klhdc7a,139968026
chr7	46011634	46014237	8.21032	9.28109	1.07077	9.7457e-11	3.68954e-08	Abcc6,46001069
chr14	28470545	28472545	6.36589	8.07042	1.70453	1.00949e-10	3.78535e-08	Wnt5a,28504750
chr17	29071709	29074629	7.44497	8.73706	1.29208	1.17866e-10	4.31692e-08	Cdkn1a,29090979
chr9	102959378	102961378	7.59723	8.82662	1.22939	2.05361e-10	7.06165e-08	Slco2a1,102988712
chr5	128540765	128543681	5.95765	7.82157	1.86391	2.07006e-10	7.08726e-08	Fzd10,128600844
chr13	51910729	51913911	5.89487	7.78263	1.88777	2.43085e-10	8.11089e-08	Gadd45g,51846744
chr1	178660375	178662375	5.98318	7.8261	1.84292	2.6951e-10	8.91706e-08	Kif26b,178529125
chr4	115876980	115878980	6.89961	8.35486	1.45525	3.23915e-10	1.04536e-07	Mknk1,115874771
chr14	28416094	28418094	7.45077	8.71467	1.2639	3.26406e-10	1.0491e-07	Wnt5a,28504750
chr7	80439680	80442367	7.173	8.52955	1.35655	3.29007e-10	1.05316e-07	Blm,80457372
chr8	88449131	88451394	7.50623	8.75064	1.24442	3.49373e-10	1.10933e-07	Nkd1,88521354
chr1	89738343	89740213	7.23006	8.5633	1.33324	3.7605e-10	1.18448e-07	Agap1,89580236
chr7	132197632	132199632	6.06739	7.85435	1.78696	4.46639e-10	1.37924e-07	Cpxm2,132154739
chr8	118687596	118690888	5.01926	7.33363	2.31437	4.51354e-10	1.38295e-07	Cdh13,118314413
chr14	22588500	22591036	5.60636	7.60582	1.99946	5.21244e-10	1.54306e-07	1700112E06Rik,22577727
chr6	91267818	91269818	7.66867	8.84506	1.17639	7.02176e-10	2.04788e-07	Fbln2,91265879
chr13	54157836	54160517	7.7386	8.89338	1.15478	7.27816e-10	2.10705e-07	Hrh2,54192129
chr9	102961378	102963378	7.71696	8.87688	1.15992	7.63418e-10	2.18937e-07	Slco2a1,102988712
chr9	61876559	61878559	7.32038	8.60356	1.28318	7.71326e-10	2.20066e-07	Rplp1,61914538
chr6	49053391	49056901	6.03962	7.81891	1.77929	7.92246e-10	2.25218e-07	Gpnmb,49047424
chr3	130934129	130936710	6.29188	7.95951	1.66763	8.25981e-10	2.33125e-07	Lef1,131110471
chr1	89936578	89937633	5.40239	7.48068	2.07829	9.62535e-10	2.66883e-07	Gbx2,89931179
chr2	167379961	167382661	7.84007	8.9566	1.11653	1.04228e-09	2.85974e-07	B4galt5,167349183
chr8	121254418	121256840	7.49889	8.71275	1.21386	1.20715e-09	3.24428e-07	Foxl1,121127940
chr9	43840773	43842773	6.04566	7.79963	1.75396	1.48566e-09	3.93899e-07	Gm3898,43829963
chr7	101427929	101430696	6.26367	7.92153	1.65787	1.55139e-09	4.08575e-07	Pde2a,101421846
chr9	114233611	114236115	6.34988	7.96786	1.61798	1.73157e-09	4.47056e-07	4921528I07Rik,114317028
chr1	89768025	89770513	5.95061	7.74074	1.79013	1.77155e-09	4.55885e-07	Gbx2,89929185
chr2	115977391	115980093	7.52787	8.71706	1.18919	2.15339e-09	5.45236e-07	Meis2,116042046
chr5	112662816	112665074	7.48271	8.6845	1.20179	2.25337e-09	5.65101e-07	Sez6l,112577185
chr18	4120100	4123378	5.81048	7.65534	1.84486	2.2798e-09	5.69914e-07	Lyzl1,4165832
chr14	28418094	28420094	6.61059	8.11354	1.50295	2.37386e-09	5.84155e-07	Wnt5a,28504750
chr1	178662375	178664723	5.2872	7.3861	2.0989	2.44971e-09	5.9722e-07	Kif26b,178529125
chr6	52174371	52175530	3.70168	6.75056	3.04888	2.49787e-09	6.05214e-07	5730596B20Rik,52177498
chr2	26539832	26541832	6.24705	7.89244	1.64538	2.693e-09	6.46911e-07	Notch1,26516663
chr9	61874121	61876559	7.31858	8.56695	1.24837	2.70282e-09	6.46911e-07	Rplp1,61914538
chr11	108896719	108899985	7.84657	8.93366	1.08709	3.07612e-09	7.20921e-07	Axin2,108920349
chr1	178672078	178674078	6.78009	8.20938	1.42929	3.18109e-09	7.37947e-07	Kif26b,178798438
chr19	6661392	6663392	7.33765	8.57368	1.23603	3.35401e-09	7.70005e-07	Slc22a12,6543019
chr15	83326641	83328478	5.09209	7.27387	2.18178	3.84395e-09	8.7231e-07	Arfgap3,83350247
chr1	89859822	89861711	5.64133	7.54336	1.90203	4.02654e-09	9.0325e-07	Gbx2,89929185
chr9	3520551	3522551	6.36783	7.94842	1.5806	4.08673e-09	9.09067e-07	Gucy1a2,3532354
chr9	86979626	86982446	6.57454	8.06676	1.49222	4.93381e-09	1.06858e-06	Ripply2,87015537
chr9	43842773	43844773	7.91203	8.96379	1.05176	6.02546e-09	1.27205e-06	Gm3898,43829963
chr4	148686431	148688711	6.41345	7.96148	1.54802	6.09352e-09	1.28013e-06	Gm572,148643317
chr11	109067457	109069996	6.65856	8.11158	1.45302	6.09625e-09	1.28013e-06	E030025P04Rik,109144369
chr5	38387141	38390821	6.10851	7.7824	1.67389	6.13856e-09	1.28376e-06	Slc2a9,38440829
chr19	6659392	6661392	7.83189	8.9048	1.07291	6.14613e-09	1.28376e-06	Slc22a12,6543019
chr11	109096430	109099268	7.52294	8.68326	1.16031	6.38632e-09	1.3234e-06	E030025P04Rik,109144369
chr14	22159943	22163336	5.91307	7.66352	1.75045	7.71311e-09	1.58997e-06	1700112E06Rik,22019848
chr6	28102736	28104736	6.13617	7.789	1.65284	7.83725e-09	1.61134e-06	Grm8,28126125
chr12	118530645	118532985	7.14939	8.41775	1.26836	8.72352e-09	1.77962e-06	Sp4,118301440
chr9	69772607	69775052	6.37614	7.92441	1.54827	9.14922e-09	1.85207e-06	Foxb1,69760940
chr6	52104646	52106646	6.71414	8.13217	1.41804	9.28266e-09	1.87426e-06	Hoxa1,52158317
chr13	31783365	31786212	6.70713	8.12197	1.41484	1.09874e-08	2.16301e-06	Foxc1,31806691
chr13	23401175	23403410	8.46385	9.36472	0.900872	1.14788e-08	2.24292e-06	Abt1,23423866
chr16	31536022	31538022	5.90803	7.63273	1.7247	1.54634e-08	2.91308e-06	Bdh1,31458116
chr3	53589931	53592612	7.44354	8.60121	1.15767	1.58058e-08	2.96341e-06	Frem2,53544268
chr11	7533241	7535241	5.82141	7.58326	1.76185	1.59952e-08	2.98469e-06	Igfbp3,7213923
chr8	119503796	119505796	7.47428	8.62165	1.14737	1.6405e-08	3.04673e-06	Slc38a8,119501698
