# Supplementary material for: Gastrula‐Premarked Posterior Enhancer Primes Posterior Tissue Development Through Cross‐Talk with TGF‐β Signaling Pathway
Source: Adv Sci (Weinh). 2025 Jun 29;12(36):e00895. doi: 10.1002/advs.202500895 (PMC12463030; doi:10.1002/advs.202500895)
Supplement: Supplementary file 3 — Supplemental Table 1 [file ADVS-12-e00895-s004.xlsx]

## Sheet: d_metrics_cell.pass.QC_for.pape
Table S2. Quality control of scRNA-seq data
sample	num_cells_passQC (num.detected.genes>1000 & perc.chrM.UMI<5 & not.doublet.cell)	minMax_total.UMI.count_per.cell	average_total.UMI.count_per.cell	median_total.UMI.count_per.cell	minMax_num.detected.genes_per.cell	average_num.detected.genes_per.cell	median_num.detected.genes_per.cell	minMax_perc.chrM.UMI_per.cell	average_perc.chrM.UMI_per.cell	median_perc.chrM.UMI_per.cell
E85WT	15723	1451~216642	28663.2	25153	1001~9497	4576.66	4652	0.0~4.9976	2.1939	2.1722
E95WT	10821	1583~208179	28047.4	26321	1001~9196	4436.82	4657	0.0211~4.9942	2.2973	2.24069
E105WT	11993	1531~178218	22416.2	20177	1001~9293	4105.14	4435	0.0247~4.9994	2.4488	2.49036
E85KO	33422	1459~255452	28749.5	27074	1001~9577	4436.48	4724	0.0~4.9992	1.8408	1.78394
E95KO	32835	2456~277345	27495.6	23992	1013~9569	3744.38	4152	0.0518~4.9999	1.9863	1.78387
E105KO	22275	1477~187731	19907.2	18352	1001~9313	3836.72	4129	0.0~4.9992	1.6024	1.3272
WT	38537	1451~216642	26546.2	24092	1001~9497	4390.65	4592	0.0~4.9994	2.3022	2.26084
KO	88532	1459~277345	26059.7	23573	1001~9577	4028.89	4447	0.0~4.9999	1.8348	1.68143
WT.and.KO	127069	1451~277345	26207.2	23783	1001~9577	4138.6	4505	0.0~4.9999	1.9766	1.85951
