# Supplementary material for: Gastrula‐Premarked Posterior Enhancer Primes Posterior Tissue Development Through Cross‐Talk with TGF‐β Signaling Pathway
Source: Adv Sci (Weinh). 2025 Jun 29;12(36):e00895. doi: 10.1002/advs.202500895 (PMC12463030; doi:10.1002/advs.202500895)
Supplement: Supplementary file 4 — Supplemental Table 2 [file ADVS-12-e00895-s002.xlsx]

## Sheet: Sheet1
Table S3. Single cell marker gene list
No.	clusters	Number_of_marker_genes	Top_marker_genes_sorted_by_avg.logFC	Marker_genes_sorted_by_avg.logFC
1	Cardiac muscle progenitors	629	Myl7,Actc1,Myl4,Ttn,Tnnt2,Ankrd1,Acta2,Tnnc1,Myl3,Tnni1	Myl7,Actc1,Myl4,Ttn,Tnnt2,Ankrd1,Acta2,Tnnc1,Myl3,Tnni1,Tpm1,Myh6,Sh3bgr,Nexn,Acta1,Tagln,Myh7,Nebl,Myl2,Csrp3,Myl9,Hspb1,Cryab,Gyg,Rbm24,Dstn,Mef2c,Csrp2,Crip2,Slc8a1,Myl1,Pgam2,Cdkn1c,Fbxl22,Crip1,Mylpf,Des,Popdc2,Tnni3,Hspb2,Ccdc141,Nkx2-5,Mpped2,Cnn1,Unc45b,Ppp1r14c,Pdlim5,Myl6,Ryr2,Atp2a2,Mybpc3,Cap2,Rbpms,Eno3,Gpx3,Smyd1,Col2a1,Csrp1,Homer2,Slc25a4,Actn2,Hcfc1r1,Cnn2,Tpm2,Pdlim7,Apobec2,Vca…
2	Craniofacial mesenchyme	274	Crabp1,Prrx1,Twist1,Crym,Barx1,Nr2f1,Ldhb,Prrx2,Alx1,Sox11	Crabp1,Prrx1,Twist1,Crym,Barx1,Nr2f1,Ldhb,Prrx2,Alx1,Sox11,Nnat,Igfbp4,Serpinf1,Dnajc1,Lima1,Zfhx4,Crlf1,Col2a1,Sox9,Tfap2b,Mfap2,Gas1,Tril,Ier2,Lpar1,Cdh11,Dlx2,Cald1,H2afy2,Tbx2,Cped1,Hmcn1,Hist1h1b,Lmo4,Clmp,Limd2,Alx3,Hist1h2ap,Tpm4,Slc25a4,Pdgfrb,Mab21l2,Col26a1,Dlx5,Mfap4,Dlx1,H2afy,Prdx6,Igdcc3,Lix1,Msx1,Fzd2,Cdk2ap1,Cnn2,Dusp9,Nr2f2,Col23a1,H3f3b,Col9a1,Rap2c,Tcf12,Bzw2,Id1,Actg1,Igf1,Gst…
3	Early neurons	397	Tubb3,Nefm,Stmn2,Crabp1,Tubb2b,Ina,Tuba1a,Ckb,Nefl,Gadd45g	Tubb3,Nefm,Stmn2,Crabp1,Tubb2b,Ina,Tuba1a,Ckb,Nefl,Gadd45g,Elavl4,Tmsb4x,Map1b,Rtn1,Elavl3,Tagln3,Onecut2,Sox11,Nhlh2,Ebf1,Igfbpl1,Hes6,Srrm4,Dpysl3,Neurod1,Stmn1,Elavl2,Btbd17,Stmn3,Ppp1r14a,Uchl1,Dcx,Cotl1,Trp53i11,Crmp1,Map2,Isl1,Basp1,Dll3,Cdkn1c,Gap43,Mllt11,Pou3f2,Sox4,Crabp2,Hist3h2ba,Insm1,Syt11,Nnat,Dpysl4,Pou3f1,Vim,Fam110a,Btg2,Gng3,Gng2,Soga3,Kif5c,Pou2f2,Klf7,Ebf2,Rufy3,Gm1673,Spsb4,…
4	Endothelial cells	610	Ramp2,Egfl7,Plvap,Cldn5,Gng11,Kdr,Emcn,Vim,Crip2,Cdh5	Ramp2,Egfl7,Plvap,Cldn5,Gng11,Kdr,Emcn,Vim,Crip2,Cdh5,Ecscr,Cd34,Tagln2,Rasip1,Igfbp4,Ctla2a,Hapln1,Flt1,Tmsb4x,Lmo2,Icam2,Vamp5,Esam,Ccdc85b,Clic1,Sparc,Cd81,Sh3bgrl3,Plxnd1,Fli1,Anxa2,Mest,Arpc1b,Clec1b,Arpc3,Klf2,Col4a1,Anxa5,Gngt2,S100a16,Msn,Pecam1,Gja4,Etv2,Ralb,Eng,Tpm4,Fkbp1a,Rab11a,Rhoj,Elk3,Fn1,Tgfb1,Lgals1,Hhex,Gnai2,Tnfaip2,Itm2b,Ets1,Tubb6,Anxa3,Pfn1,Gap43,Plk2,Igf2,Ppic,S100a10,Mage…
5	Epithelial cells	279	Epcam,Pdgfa,Slc2a3,Wnt6,Igfbp2,S100a11,Igfbp5,Cldn7,Wfdc2,Sostdc1	Epcam,Pdgfa,Slc2a3,Wnt6,Igfbp2,S100a11,Igfbp5,Cldn7,Wfdc2,Sostdc1,Bcam,Cldn6,Hapln1,Spint2,Krt18,Krt7,Npnt,Krt8,Dag1,Pdlim1,Acer2,Ptprf,Sfn,Col18a1,Fermt1,Dsp,Ifitm3,Wnt4,Perp,Dennd5b,Tfap2a,Gjb3,Atox1,Rbpms,Cd24a,Frem2,Wls,Dstn,Rab25,Tfap2b,Arl4c,Bex1,Esrp1,Dnmt3b,F11r,Ikzf2,Cdh1,Rbms1,Msx1,Fgf8,Tln2,Cd2ap,Cyb5r3,Myh9,Meis2,Sdc4,Mapk13,Spint1,Nectin2,Stard10,Gas1,Kcnk1,Cdh3,Tmem54,Prtg,Cdc42ep5,…
6	Erythroid	205	Hba-x,Hbb-bh1,Hbb-y,Hba-a1,Hba-a2,Hbb-bt,Blvrb,Car2,Hbb-bs,Mgst3	Hba-x,Hbb-bh1,Hbb-y,Hba-a1,Hba-a2,Hbb-bt,Blvrb,Car2,Hbb-bs,Mgst3,Tmem14c,Cpox,Slc25a37,Gypa,Smim1,Alas2,Mt1,Fth1,Gpx1,Cited4,Hmbs,Alad,Pnpo,Hemgn,Glrx5,Slc4a1,Rfesd,Hebp1,Abcb10,Gmpr,Acp5,Klf1,Nudt4,Prdx2,Fech,Mt2,Urod,Gclm,Slc39a8,Fam210b,Bpgm,Creg1,Zfpm1,Ucp2,Tspan33,Cited2,Chchd10,Mrap,Snca,Ube2l6,Ssx2ip,Prkar2b,Prdx3,Mbnl1,Ptp4a3,Trim10,Asns,Tal1,Plin2,Ell2,Gata1,Hdgf,Josd2,Tfrc,Cox17,Ermap,E…
7	Forebrain/Midbrain/Hindbrain	155	Otx2,Six3,En1,Sox2,Lhx2,Ptn,Xaf1,Sms,Fam181b,Kif21a	Otx2,Six3,En1,Sox2,Lhx2,Ptn,Xaf1,Sms,Fam181b,Kif21a,Sox21,Pou3f1,Pax6,Zic1,Lmo1,Cntnap2,Sox3,Id4,Irs4,Syt11,Pcsk1n,Ccnd1,Map1b,Psip1,Igfbp2,Fzd3,Sall2,Gnai2,Uchl1,Fgf15,Celf2,Nes,Ckb,Lix1,Zic5,Id3,Tle4,Tmem47,Pls3,Otx1,Cdh2,Ipo5,Sfrp1,Fabp7,Pea15a,Sox1,Wfdc2,H1fx,Fabp5,Ehbp1,Tubb2b,Lhx5,Gli3,Cenpf,Emx2,Spata7,Zic2,Ildr2,Gm1673,Ptprz1,Hes5,Metrn,Pax5,Klhl24,Olfr889,Tcf7l2,Hspa4l,Ezh2,Rtn3,Nap1l1,T…
8	Gut	284	Apela,Spink1,Epcam,Emb,Krt18,Cldn7,Car4,Slc2a3,Igfbp5,Bex1	Apela,Spink1,Epcam,Emb,Krt18,Cldn7,Car4,Slc2a3,Igfbp5,Bex1,Krt8,Cpm,Cldn6,Wfdc2,Krt19,Bex4,Spint2,Slc16a1,Gpc3,Acer2,Peg3,Pdgfa,Cpn1,Igfbp2,Cmtm8,Krt7,Tagln2,Espn,Dsp,Crb3,Gpx2,Ptprf,Cdh1,Fn1,Sema6a,Pcbd1,Ifitm1,Podxl,Ifitm3,Pdcd4,Hes1,Trh,Foxa1,Col4a1,Bcam,Phlda1,F11r,Myh9,Dstn,Pla2g7,Has2,Cd24a,Stard10,Shh,Kitl,Glud1,Soat1,Bsg,Rab25,Lin28a,Atox1,Foxa2,Cd2ap,S100a11,Mapk13,Nectin2,Isl1,Cdkn1c,It…
9	Limb mesenchyme	130	Phlda2,Prrx1,Twist1,Ifitm1,Pitx1,Lix1,Msx1,Gm14226,Spin2c,Amot	Phlda2,Prrx1,Twist1,Ifitm1,Pitx1,Lix1,Msx1,Gm14226,Spin2c,Amot,Hand2,Hoxa9,Hmga2,Cdx4,Asb4,Peg3,Lef1,Peg10,Prrx2,Ifitm2,Dennd5b,Hoxd9,Tbx3,Bmp4,Hoxa10,Mest,Id1,Wnt5a,Dqx1,Hoxd11,Slc38a4,Capn6,Bambi,Gpc3,Dlk1,Klhl24,Mdk,Hes1,Mecom,Hoxc8,Hoxa7,Zfp503,Tshz2,Igdcc3,Pdlim4,Hoxb9,Osr1,Gas1,Igf2,Smad7,Ncl,Gpc6,Greb1,Tril,Hspd1,2610528A11Rik,Plk4,Foxf1,Hoxc9,Suv39h1,Tbx4,Igf2r,Pbx1,Lhx1,Hoxc10,Parp1,Chur…
10	Mesenchyme	687	Col1a1,Col1a2,Lum,Col3a1,Sparc,Pmp22,Dlk1,Phlda2,Acta2,Krt8	Col1a1,Col1a2,Lum,Col3a1,Sparc,Pmp22,Dlk1,Phlda2,Acta2,Krt8,Hand1,Postn,Ahnak,Serpinh1,Hsd11b2,Krt18,Rcn3,Igf2,Tagln,Plagl1,Itm2a,Fn1,Peg3,Dcn,S100a10,Tdo2,Cald1,Anxa2,Ppic,Lgals1,Slc2a1,Col5a2,Rrbp1,Nrp1,Mest,Creb3l1,Arhgap29,Spin2c,Angptl6,Gata6,Upk3b,Tmem108,Peg10,Stard8,Ckap4,Cnn2,Csrp2,Pitx1,Cryab,Cdkn1c,Igf2r,Smarca1,Cmtm7,Tmem88,Myh10,Foxf1,Bmp4,P4ha2,Myl6,Tpm1,Fos,Col11a1,S100a11,Plod2,Ti…
11	Mesonephric duct cells	629	Wfdc2,Lhx1,Pcp4,Plac8,Sfrp2,Gap43,Pax2,Gata3,Emx2,Tsc22d1	Wfdc2,Lhx1,Pcp4,Plac8,Sfrp2,Gap43,Pax2,Gata3,Emx2,Tsc22d1,Ncam1,Igfbp4,Bmyc,Npnt,Rprm,Gpx6,Ccnd1,Ethe1,Emid1,Pax8,Phlda1,Crlf1,Rasl11a,Itm2b,Itm2c,Pcdh19,Hoxa7,Hoxb6,Sema6a,Hoxb8,Mecom,Ret,Fstl1,Ldhb,Mdk,Ier2,Tmsb4x,Aplp2,Plet1,Spint2,Ptbp3,Tspan13,Mfge8,Dkk1,Atp2b1,Nrip1,Acer2,Hoxd4,Itga6,Id3,Spry1,Kdm2b,Cadm1,Cxxc5,Id4,Grcc10,Pnp,Mmp14,Zfp503,Ltbp1,Asb4,Ddah2,Sox11,Crip1,Sim1,Cdh3,Frem2,Nr2f6,N…
12	Myotome	581	Mylpf,Cdkn1c,Myog,Tnnc2,Actc1,Ttn,Tpm2,Acta1,Tnnt1,Myl1	Mylpf,Cdkn1c,Myog,Tnnc2,Actc1,Ttn,Tpm2,Acta1,Tnnt1,Myl1,Itm2a,Myh3,Cdkn1a,Tnni1,Mef2c,Des,Tnnc1,Tpm1,Tnnt2,Acta2,Nes,Lgals1,Tagln,Eno3,Pgam2,Igfbp5,Neb,Myl4,Ncam1,Rbm24,Ppp1r14b,Tmsb4x,Pdlim4,Myf5,C1qtnf3,Tnnt3,Celf2,Fndc5,Cdh15,Mybph,Purb,Hspb1,Il17b,Shisa2,Phlda1,Tubb6,Myl9,Spg21,Pdgfa,Ndn,Palld,Nnat,Gas1,Cryab,Sln,Nexn,Parm1,Nectin3,Lrrn1,Dclk1,Jun,Sh3glb1,Prkg1,Arl4a,Mef2a,Synpo2l,Pdlim7,Arl6…
13	NMP	281	Epha5,Cdx4,Grsf1,Fgf8,Hoxc8,Cdx2,Xaf1,Cdx1,Greb1,T	Epha5,Cdx4,Grsf1,Fgf8,Hoxc8,Cdx2,Xaf1,Cdx1,Greb1,T,Dqx1,Nr6a1,Hoxb9,Rspo3,Nkx1-2,Pabpc1,Lin28a,Fgf17,Etv4,Klhl24,Hoxb8,Slc2a1,Hk2,Dennd5b,Arid3b,Sema6a,Tcea3,Mllt3,Hoxb4,Hoxb1,Hes7,Sp5,Gja1,Cyp26a1,Sall4,Plk4,Lhpp,Ncam1,Hoxa7,Foxb1,Hoxc4,Exoc1,Psip1,Wnt5b,Hoxc6,Ptk7,Fzd10,Hoxc9,Lix1,Hes3,Msx1,Rbp1,Prtg,Slc2a3,Evx1,Pdgfa,Taf1d,Axin2,Msi2,Ccnd2,Olfr889,Eno1,Car14,Set,Rps28,Slamf1,Loxl2,Pitrm1,Arhge…
14	Neural crest	141	Tfap2b,Sox10,Sox9,Plp1,Phactr1,Foxd3,Lmo4,Cdh6,Zeb2,Crabp1	Tfap2b,Sox10,Sox9,Plp1,Phactr1,Foxd3,Lmo4,Cdh6,Zeb2,Crabp1,Ets1,Pax3,Crabp2,Ednrb,Nrip1,Metrn,Nr2f1,Dnajc1,Rhob,Erbb3,Rgcc,Fign,Gadd45a,Id3,Tfap2a,Xaf1,Dpysl3,Cited2,Pls3,Fam210b,Fabp5,Grrp1,Cuedc2,Ldhb,Jun,Gap43,Id2,Cnp,Pcbp4,Timp3,Pkdcc,Tnik,Mef2c,Ptn,Dbi,Heyl,Pgk1,Cotl1,Olfr889,Chd7,Nrp2,Klhl24,Nkain4,Dlc1,Fabp7,Ubl3,Ngfr,Cadm1,Arhgef26,Zfp593,Nr2f2,Dkc1,Qk,Npm1,Acot1,Prdm12,Pa2g4,Tspan7,Lbh,E…
15	Neural tube	238	Crabp2,Ckb,Sox2,Pax6,Ptn,Ccnd2,Fabp7,Hes5,Crabp1,Tubb2b	Crabp2,Ckb,Sox2,Pax6,Ptn,Ccnd2,Fabp7,Hes5,Crabp1,Tubb2b,Sfrp2,Pou3f2,Map1b,Nes,Sfrp1,Fgfbp3,Sox3,Pax3,Zeb2,Dek,Fzd3,Metrn,Rfx4,Msx3,Slc2a1,Foxb1,Nr2f1,Sox21,Msi2,Syt11,Fez1,Psip1,Fam181b,Rrm2,Prtg,Cenpf,Kif21a,Qk,Hoxd4,Sox1,Ccnd1,Cdh2,Akr1b3,Tox3,Cdca7,Fst,Dtx4,Celsr2,Vangl2,Rtn3,Gnai2,Ildr2,Irx3,Cntfr,Irx5,Zic1,Nr6a1,Olig3,Zic5,Meis2,Ezh2,Hoxb9,Igdcc3,Rnf165,Hmgcs1,Lpar4,Fgf15,Vim,Dpysl5,Ednrb,R…
16	Notochord	433	Shh,Spon1,Ckb,Igfbp5,Vtn,Foxa2,Slit2,Sulf1,Cmtm8,Ly6h	Shh,Spon1,Ckb,Igfbp5,Vtn,Foxa2,Slit2,Sulf1,Cmtm8,Ly6h,Sox2,Ptch1,Nes,Arl4a,Fabp7,Cthrc1,Rfx4,Vim,Nkx2-9,Metrnl,Nkx6-1,Map1b,Fam183b,Nectin3,Qk,Alcam,Fzd3,Cdh6,Nrep,Ntn1,Kif21a,Cdh2,Tmem47,Igdcc3,Tubb2b,Gstm5,Calca,Kbtbd11,Igfbp2,Sox21,Sox9,Fez1,Grb10,Celsr2,Golm1,Ednrb,Sept3,Rgma,Ralgps2,Grcc10,Hmgn3,Adgrv1,Apela,Zeb2,Id3,Tsc22d1,Arx,H2afv,Nrcam,H1fx,Sulf2,Dst,Jam3,Pcdh8,Sox4,Bicc1,Pea15a,Hey1,No…
17	Paraxial mesoderm-1	161	Meox1,Tcf15,Arg1,Aldh1a2,Foxd1,Twist1,Fbn2,Fst,Foxc2,Foxc1	Meox1,Tcf15,Arg1,Aldh1a2,Foxd1,Twist1,Fbn2,Fst,Foxc2,Foxc1,Cxcl12,Pax1,Zic1,Cdh11,Col26a1,Meox2,Meis2,Marcks,Vcan,Uncx,H2afy2,Tcf4,Pax3,Nnat,Lpar1,Mest,Sox9,Phlda1,Gas1,Pdlim4,Pdgfra,Eva1b,Tcf12,Mfap2,Cadm1,Hmga2,Lrig3,Col2a1,Fstl1,Zfhx4,Dmrt2,Fbxl7,Oaf,Sox4,Sparcl1,Peg3,Mdk,Ier2,Flrt2,Fzd2,Nr2f2,Six1,Pcp4,Fxyd6,Ttc28,Fscn1,Plpp3,Nr2f1,Jun,Pdgfrb,Zfp503,Nrp2,Tshz1,Fbln1,Meis1,Rasl11b,Col9a1,H2afv…
18	Paraxial mesoderm-2	313	Foxd1,Col3a1,Lgals1,Cdh11,Marcks,Twist1,Vcan,Fst,Prrx2,Cnn2	Foxd1,Col3a1,Lgals1,Cdh11,Marcks,Twist1,Vcan,Fst,Prrx2,Cnn2,Cald1,Colec12,Ebf1,Flrt2,Fbn2,Plpp3,Col26a1,Cxcl12,Prrx1,Col2a1,Mfap2,Lmo4,Zic1,Serpinh1,Col4a1,Igfbp4,Nr2f1,Clmp,Tagln,Myl9,Maged2,Col9a1,Col23a1,Sox9,Alcam,Tmsb10,Foxc1,Foxp2,Sparcl1,Lpar1,Pdgfrb,Cped1,Mfap4,Fbln1,Fstl1,Nr2f2,Tbx1,Bgn,Serpinf1,Foxp1,Eva1b,H2afy2,Tril,Tmem132c,Pcolce,Akap12,Six1,Foxc2,Fzd2,Col1a2,Col4a2,Limch1,Basp1,Pdl…
19	Pharyngeal mesoderm	162	Peg3,Gata6,Tgfb2,Hmga2,Tshz2,Aldh1a2,Foxf1,Arg1,Meis2,Pbx1	Peg3,Gata6,Tgfb2,Hmga2,Tshz2,Aldh1a2,Foxf1,Arg1,Meis2,Pbx1,Nr2f2,Id2,Foxp1,Mdk,Runx1t1,Meis1,Igfbp5,Rbpms,Gpc3,Mef2c,Dlk1,Ifitm1,Hand2,Pkdcc,Isl1,Vcan,Rbm24,Osr1,Tnni1,Prrx2,Tpm1,Cdkn1c,Nrp1,Cgnl1,Igf2,Sfrp1,Asb4,Igf2r,Cald1,Usp29,Csrp2,Rgs5,Eno3,Hsd11b2,Rbms1,Pdgfra,Fbn2,Itm2a,Prtg,Nfib,Myh10,Grb10,Pdcd4,Zcchc3,Ptch1,Wnt2,Ndn,Lsp1,Bambi,Lhx1,Robo2,Gyg,Tcf21,Sox4,Ifitm2,Gnas,Dsp,Uaca,Ktn1,Gpc6,Mf…
20	Presomitic mesoderm	282	Ifitm1,Cited1,Gm14226,Rspo3,Lef1,Pcdh19,Smc6,Hoxb1,Cdx4,Dll1	Ifitm1,Cited1,Gm14226,Rspo3,Lef1,Pcdh19,Smc6,Hoxb1,Cdx4,Dll1,Hes7,Dll3,Plk4,Tbx6,Rbp1,Fn1,Laptm4b,Xaf1,Klhl24,T,Tle4,Greb1l,Dqx1,Prtg,Cdx1,Dennd5b,Hoxc10,Gpc3,Ifitm2,Nr6a1,Hoxb4,Wnt5a,Gja1,Smoc1,Sms,Mllt3,Churc1,2610528A11Rik,Tcf15,Hk2,Exoc1,Hoxd4,Taf1d,Hoxb9,Epha4,Rab8b,Aldh1a2,Sp5,Fgf3,Foxc1,Pabpc1,Grsf1,Sall4,Notch1,Cdx2,Phlda2,Dkk1,Rnf213,Arg1,Foxb1,Slamf1,Tmem132c,Fgf8,Meox1,Nrarp,Hoxc8,Magi…
21	Unknown	993	Ahnak,Krt8,Slc2a3,Igfbp2,Slc2a1,Pmp22,Krt18,Anxa2,Tagln,S100a11	Ahnak,Krt8,Slc2a3,Igfbp2,Slc2a1,Pmp22,Krt18,Anxa2,Tagln,S100a11,Plac8,Tpm1,Car4,Wnt6,Tac2,Dstn,Wfdc2,S100a10,Arhgap29,Hand1,Cryab,Dlk1,Acta2,Nexn,Cnn2,Ezr,Podxl,Tacstd2,Dag1,Lrp2,Pdlim1,App,Bcam,Myh10,Rbbp7,Ccdc80,Krt19,Myl6,Plp2,Sparc,Spint2,Rbp1,Klf6,Tmem88,Arl4c,Flt1,Bsg,Krt7,Myadm,Lrrn4,Tead1,Tinagl1,Myl12a,Peg3,Wnt4,Ryk,St3gal5,Flrt3,Msx2,Epcam,Akap12,Cald1,Tbrg1,Tsc22d1,Fermt2,Arpc5,Stard8,…
22	Visceral yolk sac	393	Apoc2,Ttr,Apoa1,Rbp4,Afp,Spink1,Apoe,S100g,Apom,Apoa2	Apoc2,Ttr,Apoa1,Rbp4,Afp,Spink1,Apoe,S100g,Apom,Apoa2,Apob,Rhox5,Mt1,Dab2,Ctsl,Emb,Cubn,Lgals2,Trf,Ctsh,Amn,Spp2,Apoa4,Lgmn,Fxyd2,Cited1,Ctsz,Trap1a,Car4,Ctsb,Gstm1,Cyba,Ifi30,Ddt,Slc2a3,Nrk,Folr1,Tmem37,Cd63,Morf4l2,Gpx3,Tdh,Ass1,Car7,S100a1,Pcbd1,Cldn7,Npl,Mt2,Psph,Fgb,Bex4,Chchd10,Slc9a3r1,Fgg,Morc4,Apoc1,Bex2,Gipc2,Cndp2,Slc13a4,Atp6v1e1,Cstb,Slc2a2,Gcat,Atp6v0c,4933402E13Rik,Gcsh,Atp6v0b,Ald…
