# Supplementary material for: Gastrula‐Premarked Posterior Enhancer Primes Posterior Tissue Development Through Cross‐Talk with TGF‐β Signaling Pathway
Source: Adv Sci (Weinh). 2025 Jun 29;12(36):e00895. doi: 10.1002/advs.202500895 (PMC12463030; doi:10.1002/advs.202500895)
Supplement: Supplementary file 5 — Supplemental Table 3 [file ADVS-12-e00895-s005.xlsx]

## Sheet: sheet1
Table S4. Primers used for qPCR, gene editing, genotyping, and probe transcription
Primers for qPCR
Gene / primer names	Forward sequence (5'-3')	Reverse sequence (5'-3')
K27Ac_DRE-1_eRNA_1	GGACTTCACAGCGACCTCTC	CTAAACCGGTTCTCCGCATA
K27Ac_DRE-1_eRNA_2	TCAGGCAGGAGTCTGGCTAT	TCCCACCCCTTAGATCTCCT
K27Ac_DRE-2_eRNA_1	CGGTTCTCTGGTAACCGTGT	TGGGGAAACTCGATGTTAGG
K27Ac_DRE-2_eRNA_2	TGAGCCAGGCTTTCATCTCT	TGCTTTGGACGCTAGTTGTG
K27Ac_DRE-3_eRNA_1	ACAAGGTGTTGGTGGTCACA	CTTTGGGGCTAAGTCTGCTG
K27Ac_DRE-3_eRNA_2	GTCCCATTTGGGAGGAAGTT	CAGATGCCACTTCAAAAGCA
K27Ac_DRE-4_eRNA_1	ACCATGGCCAGGTATGTGAT	CTCAGGAGCCAGGTGAAAAG
K27Ac_DRE-4_eRNA_2	CCAAGCCATCTGGACACTTT	CCACAGCTCCTCCTCTTGTC
K27Ac_DRE-5_eRNA_1	CCAGGACAAAGGGATGAGAA	TCGTGGTTGTTCCATTTCAA
K27Ac_DRE-5_eRNA_2	TCACGATTCCCACAGAACAA	CATTGCTGGAGCTTTGATGA
K27Ac_DRE-6_eRNA_1	TGCGTCTTCAACTTCCAGTG	TTCTTAGAGCGGCTCGTGAT
K27Ac_DRE-6_eRNA_2	CATGCTTCTGTGCACCAGTT	GCAGAGGTCACAGGTCATCA
K27Ac_DRE-7_eRNA_1	CTGAAGGGCCTCAGACAAAG	CAGACAGAGCGGGTAGGAAG
K27Ac_DRE-7_eRNA_2	GTGCTTGAGCCTTGTCATCA	GCAGACAGCACCATGCTAAA
K27Ac_DRE-8_eRNA_1	CATCACAGCCTCACAGCCTA	CAGCCCTGAAGAAGACCAAG
K27Ac_DRE-8_eRNA_2	TCCTGCTCCATCTGGGTAAC	GACATCGCTCTCCTGGACTC
K27Ac_DRE-9_eRNA_1	GAGGTGACTCTGGGGAACAA	TGGGAATTCTGGGACAGTTC
K27Ac_DRE-9_eRNA_2	CTTGAGGCCTGTGTCAGTCA	GCAAATGCTTTCTCCTGTCC
K27Ac_DRE-10_eRNA_1	CTCTTGTTGCCACCCTCTTC	AACAAATCCTTTGGGGTTCC
K27Ac_DRE-10_eRNA_2	GGACGAAGGCACAGAAAGAG	CAGTGGAGTGTCGATGAGGA
K27Ac_DRE-11_eRNA_1	CCCACAAGGCAGTAAAGAGC	TGCCCTCATTGACTGGTGTA
K27Ac_DRE-11_eRNA_2	GAGGATCCCCCACAAGAAAT	CCTGACGAGAACCACTAGG
K27Ac_DRE-12_eRNA_1	CCCTTTCCTCTCTTGTGCAG	CGCCTATGTCATGAAGCTGA
K27Ac_DRE-12_eRNA_2	TTCTCCTGGCTGTTGCTTTT	AGGGTGTAATTCCCCAGTCC
K27Ac_DRE-13_eRNA_1	AGAGCCTCCCCAGAGAGAAC	GGCAGAGCTACAAAGCCAAC
K27Ac_DRE-13_eRNA_2	GGCACACGTGGTACACAGAC	TGGAAAGTGGTGTGCGAATA
K27Ac_DRE-14_eRNA_1	GAGGCTGTGAGCAGGTTAGG	ACTTTCCCATGACGCAATTC
K27Ac_DRE-14_eRNA_2	GCCTGTACAGAGGGGGTACA	AGGCTCAGCTCAGGTCATGT
K27Ac_DRE-15_eRNA_1	TCTTTTCCCTGCAAATACCG	GCTTGGTCTACCACGGACAT
K27Ac_DRE-15_eRNA_2	CTGCTGAGCCATTTTTCCTC	AGCCGTGAGCTATCTGGTGT
K27Ac_DRE-16_eRNA_1	ATGAAGGAGGGACCACACTG	CCAAATATGGGGCTGAGAGA
K27Ac_DRE-16_eRNA_2	GGCCTGAGTCTCCATACCAA	CCATGTCTTCCGGTGTTCTT
K27Ac_DRE-17_eRNA_1	TCGCCTCCTAACCACACTCT	CTTTGATGCTGCTCTGGTCA
K27Ac_DRE-17_eRNA_2	TGTGCCTTTAGGAGGAGGAA	AAAACATCCACCCACCTTTG
K27Ac_DRE-18_eRNA_1	CGTTGGTGTTGCTTTTCTCA	TTCTCACAGGGTTTCCAAGG
K27Ac_DRE-18_eRNA_2	TCCCAACATCAGAGAGCAAA	GAAGCAAGCCTGAGATGACC
K27Ac_DRE-19_eRNA_1	GCTCCTCTTAGTGGCACCAG	CTCTGTGTGGTGGTGTGGAC
K27Ac_DRE-19_eRNA_2	TAGCTATGGGAATGCCAAGG	AACCCTGTGATCCAGGTCAG
K27Ac_DRE-20_eRNA_1	CCCCCTCTCTTTGTGTGTGT	CTTGGGAGAGGGCTACAGTG
K27Ac_DRE-20_eRNA_2	CCCCTGTGGCTTTGAAAATA	CTTGGGAGAGGGCTACAGTG
K27Ac_DRE-21_eRNA_1	TGTGCAGAGATGGTGAGGAG	ACTTTGCCTGGAATGTGACC
K27Ac_DRE-21_eRNA_2	CACGTAGGCAGCCAGATACA	GAGCCATAGGCACAGGAGAG
K27Ac_DRE-22_eRNA_1	AAGTGTCCTGGAAACCGATG	CCCTAAGGGTGGTCAGTCAA
K27Ac_DRE-22_eRNA_2	CACCTCCCTGTGTCACTCCT	GAAGGAACAGGCAGACTTGC
K27Ac_DRE-23_eRNA_1	ATGCTGGGGTCACTTGTAGG	CACAACACAACTCCCCTGTG
K27Ac_DRE-23_eRNA_2	GGGGTTTTTATTTCCCCTGA	CACACACACACGAGGCTTCT
K27Ac_DRE-24_eRNA_1	AGCCCACACTCTGCATCTCT	GAAGGGACCCTCTGCTCTCT
K27Ac_DRE-24_eRNA_2	TTGGTGGAGATGTGAGTGGA	CCTGAGTCCTGGGTGACATT
K27Ac_DRE-25_eRNA_1	TATTGAGTGGCAGGGGAAAG	AAAAACCCTCCAAACCCATC
K27Ac_DRE-25_eRNA_2	CAAAAGGCCATCCAACATCT	TCCTATGGAGCCTCATGACC
K27Ac_DRE-26_eRNA_1	TTAGAGCAGTGCCAATCACG	GCCAGCAAAGAGAGGACAAC
K27Ac_DRE-26_eRNA_2	CCATTCTTCCCTTGTCCTGA	GGGTGTGTGACTCTGGGTCT
K27Ac_DRE-27_eRNA_1	GTCCTGCACGAACACTCTCA	GGACAGGAGTCCAGTGGTGT
K27Ac_DRE-27_eRNA_2	CCACTTAACCACCCAGGAGA	TCTCTGCAAGAGCCACCTTT
K27Ac_DRE-28_eRNA_1	TTGCACATGATTGTGGGACT	CAGGGTAACTGTGGGGAAGA
K27Ac_DRE-28_eRNA_2	CCCAAGTCTGCGAGAAAGTC	GGAAGGCACAGTCTCAGCTC
K27Ac_DRE-29_eRNA_1	TGCCCAGAGAGTCATCAGTG	GACTGTCACCGCCTCTTCTC
K27Ac_DRE-29_eRNA_2	TTCCACACCTCAGATGGTCA	GCTGTATGAGAGGGCAGAGG
K27Ac_DRE-30_eRNA_1	GCTCCGGAGAACTGTCTGTC	AGTCCCAGATCAGCTCCTCA
K27Ac_DRE-30_eRNA_2	GGGGCAAACATCCTGAACTA	CAGACAGCATCCTCCCTCTC
Gapdh	TGTGTCCGTCGTGGATCTGA	CCTGCTTCACCACCTTCTTGA
Cdx2	GCTACGGCGAACTTGGACA	GTGATGGTGCGCGTGGTAT
Slc46a3	ttgccttctaacagggctcg	tgttctccgttacccagtgc
Primers for sgRNA
Primer names	Sequence (5'-3')
Cdx2-sg-F	CACCGGTGCGCGTGGTATTCGGCG
Cdx2-sg-R	AAACCGCCGAATACCACGCGCACC
p-Enh-A-sg-F	CACCGGACCTTGACAAATAGCGCG
p-Enh-A-sg-R	AAACCGCGCTATTTGTCAAGGTCC
p-Enh-B-sg-F	CACCGTGAGCGGAGGATCGCCGGTA
p-Enh-B-sg-R	AAACTACCGGCGATCCTCCGCTCAC
Primers for genotyping
Primer names	Sequence (5'-3')
p-Enh-F1	CGCCTGCTTTGGAAGTAAAG
p-Enh-R1	CCGGCTTTGATGTACACCTT
p-Enh-F2	TGAAAATACCTGGGATGTGG
p-Enh-R2	GGAAGGAAGTGAGCAAAGTG
Cdx2-KO-test-F	GGTGCAGCCAGCTACCTTTA
Cdx2-KO-test-R	GGGGAGCGAGACACAAATATAC
Primers for probes used in situ hybridization
Primer names	Sequence (5'-3')
Cdx2_probe_F	TTGCTGCAGACGCTCAA
Cdx2_probe_R	AGGTCACAGGACTCAA
T7+Cdx2_probe_R	TAATACGACTCACTATAGGGAGAAGGTCACAGGACTCAA
Hoxb9_probe_F	AAGAGACCCTAGTCGAGCTCCT
Hoxb9_probe_R	TTTCTTGCCCTTTCTAGCTCAC
T7+Hoxb9_probe_R	TAATACGACTCACTATAGGGTTTCTTGCCCTTTCTAGCTCAC
Tcf15_probe_F	CGCTCCATCTGCACCTTC
Tcf15_probe_R	AGCTAGGCCTGGATGGCT
T7+Tcf15_probe_R	TAATACGACTCACTATAGGGAGAAGCTAGGCCTGGATGGCT
Tbx5_probe_F	ATTGAGAACAACCCCTTCGC
Tbx5_probe_R	CTCCACTCTGGCACCATGC
T7+Tbx5_probe_R	TAATACGACTCACTATAGGGAGACTCCACTCTGGCACCATGC
Pitx1_probe_F	CCCCCAGCTCCATCTCTT
Pitx1_probe_R	CCTCCCTTGGCTTGCTTT
T7+Pitx1_probe_R	TAATACGACTCACTATAGGGAGACCTCCCTTGGCTTGCTTT
Tbx18_probe_F	tcagcttcgacaagctgaaacttac
Tbx18_probe_R	ggactggcagccagtttgg
T7+Tbx18_probe_R	TAATACGACTCACTATAGGGAGAggactggcagccagtttgg
Probes (with 3`Biotin-TEG) used for RNA pull-down
Probes	Sequence (5'-3')
p-Enh-probe-1	aaaagttctttcggagggct
p-Enh-probe-2	acttcacagcgacctctcat
p-Enh-probe-3	gatgacgctctgcagaagag
p-Enh-probe-4	ttgactgcgaaagtcaccac
p-Enh-probe-5	aacgcaaagatggtccgtga
p-Enh-probe-6	gaaaactatcagacctggga
p-Enh-probe-7	cactggagcctgtaacacac
p-Enh-probe-8	ttaacataaacacagccccg
p-Enh-probe-9	aaagcgctttcaatgcctta
p-Enh-probe-10	agtgtcctgggaagatacag
p-Enh-probe-11	ctcagtgcctagttgaacaa
p-Enh-probe-12	tattcaacccggttaagtcg
