# Supplementary material for: Gastrula‐Premarked Posterior Enhancer Primes Posterior Tissue Development Through Cross‐Talk with TGF‐β Signaling Pathway
Source: Adv Sci (Weinh). 2025 Jun 29;12(36):e00895. doi: 10.1002/advs.202500895 (PMC12463030; doi:10.1002/advs.202500895)
Supplement: Supplementary file 6 — Supplemental Table 4 [file ADVS-12-e00895-s007.xlsx]

## Sheet: Sheet1
Table S5. Cdx2 and p-Enh regulated genes
groups	gene number	genes
Cdx2-KO specific up	648	Olfr675,Olfr1228,Nlrp4f,Olfr150,Vmn2r76,Ptprr,Moxd2,Olfr640,Psg26,Fam78b,Olfr393,Abcg1,Gm21680,Ccl11,Wdr78,Rhox2h,Mrgprb4,Zfp551,Gm94,Rassf9,Tmem231,Slco1c1,Olfr992,Lrrc37a,Clca1,Eif2ak3,Adamts8,Vmn1r84,Gtsf1l,Olfr615,Khsrp,Lipo5,Pramef12,Zfp819,Thsd1,Olfr1030,Gsdmc4,Olfr121,Unc5c,Gm12185,Hs3st5,Reg1,Grik1,Gabrb1,Pcyox1l,Slamf7,Naa60,Ddi1,Unc80,Mta3,Vmn1r86,Plekha6,1700067P10Rik,Vmn2r6,Serpinb10,…
Cdx2-KO specific down	296	Dysf,Mocs1,Pitpnm1,Zfp790,Gabra5,Aar2,Lrrc32,Cacna1i,Fam189b,Atp8b3,Ulk4,Smco1,Ret,Olfr901,Dio3,Npas1,Samd14,Arhgef1,Evi5l,Lgals3bp,Atp1a2,Phactr1,Slc19a1,Gm9805,Trmt12,Ddx3y,Kctd12,Krt86,Slc26a1,Slc26a10,Dnah10,Sh2d5,Haao,Catsper3,Pnmal1,Adar,Plekhg3,Eif2s3y,Stab1,Prickle3,Trim9,Alg9,Tlcd2,Myo15b,Rgs10,Vmn1r76,Hhex,Bglap3,Vwa1,Card14,4921528I07Rik,Pdzk1ip1,Nudt10,Cdc20b,Galnt12,Olfr835,Lrcol1,St…
EnhKO.specific.up_Enhi.rescue	261	Insm1,Fam162a,Neurod4,Gstt1,Stom,Gstm1,Gpr85,Cyp26b1,Emilin2,Zfp607,Hist1h2ae,Pkia,Rnd2,Pradc1,Tspan13,Top1mt,Vat1,Mfng,Kif1a,Zfp41,Brsk2,Hlcs,Bola1,Klf10,Arl6ip5,Tmsb4x,Tonsl,Arl3,2410015M20Rik,Gm2a,Gamt,Slc16a3,Sap30bp,B3galt1,Cyp39a1,Tmem47,Pgam1,Pik3r3,Hist3h2ba,Atp6v0e2,Gatm,Pls3,Mycl,Nmt2,Sstr3,Foxa1,Akr1e1,H2-D1,Rab3c,Rmdn3,Spcs2,Mlf1,Nrcam,Ctsz,Nhlh2,Sergef,Upp1,Nhp2,Prr36,Rhpn1,Acot1,Ppm…
EnhKO.specific.up_Enhi.not.rescue	244	Reep1,Nudt7,Golm1,Gm11627,Nr6a1,Nup210,Fam110a,Mrps23,Hax1,Slco5a1,Wdr13,Aldh18a1,Mapk11,Clip3,RP23-316L10.2,Nudt14,Fgfbp3,Slc35g2,Celsr1,Fam213b,Bok,Tctn3,Morn2,Nme5,Nipsnap1,Ttll4,Gale,Tmem200a,Slc46a1,Spidr,Raver2,Svip,Ddit4,Dnajc24,Ascl4,Apba2,Akr1b8,Abcf3,Slc27a4,Zfp951,Jakmip2,Mn1,Zdbf2,Adi1,Aldh1a7,Sirt4,Gdi1,Zfp94,Unc13b,Ppdpf,Tcaf2,Zfp661,Rab8a,Ift172,Hist1h4d,Hint2,Exoc6,Fam214b,Iqgap2,…
EnhKO.specific.down_Enhi.rescue	573	Cyp2c39,Olfr1016,Snai1,Cacna2d1,Impg2,Olfr1348,Sgk3,Itga8,Dnah3,Gm8369,Myocd,Olfr273,Fam129a,Asah2,1700025F22Rik,Gm8300,Gbp3,Cgnl1,Hcn1,Btla,Olfr32,Prl8a8,Abcb9,Adamts18,Ces1b,Oog2,Gm7714,Slc22a26,Arhgef5,Uba1y,Piezo2,Sept10,Ptprc,Tcea3,Olfr1442,Clec2h,Slco2a1,Ppp3r2,Olfr822,Kcnq3,Agbl4,Dnah12,Rgs5,Dact1,Gm8897,Tmem119,Itga2,Parp14,Klrb1f,Serinc5,Slc38a11,Scn7a,1700057G04Rik,Pkhd1l1,Col13a1,Cdkl2…
EnhKO.specific.down_Enhi.not.rescue	651	Prl7a1,Adgrg2,Olfr829,Daam2,Cttnbp2,Ptgs2,Ptchd1,Phka1,Nhsl2,Tanc2,Cngb3,Klra5,Ace2,Vsig10,Cd180,Mtus1,Rdh10,Trap1a,Pdgfra,Glra3,Gm45194,Il1rapl1,Col5a2,Calcr,Dact3,Gm10999,Lhfpl1,Igsf11,Ccdc109b,Olfr1201,Mixl1,Ppef1,Mdfic,Csn1s2b,4930518I15Rik,Lipf,Runx1,Igsf23,Prl8a6,Nxf3,Olfr884,Gm15128,Gm15091,Khdrbs2,Kcnj15,Il6,Olfr1487,C9,Olfr1448,Fam174b,Acvr1c,Itpr2,Ubald2,Atf7ip2,Toporsl,Slc7a3,Cytip,Cav…
