# Supplementary material for: Gastrula‐Premarked Posterior Enhancer Primes Posterior Tissue Development Through Cross‐Talk with TGF‐β Signaling Pathway
Source: Adv Sci (Weinh). 2025 Jun 29;12(36):e00895. doi: 10.1002/advs.202500895 (PMC12463030; doi:10.1002/advs.202500895)
Supplement: Supplementary file 7 — Supplemental Table 5 [file ADVS-12-e00895-s001.xlsx]

## Sheet: Sheet1
Table S6. Differential peaks of NMP H3K27ac ChIP-seq data
seqnames	start	end	width	Conc_WT	Conc_p-Enh_KO	Fold	p.value	FDR	groups
chr4	83142836	83149119	6284	9.80979	11.2779	1.44863	1.25677e-95	7.8287e-92	gain
chr17	32207591	32216789	9199	10.5034	11.7074	1.18953	2.12697e-88	9.46382e-85	gain
chr18	34130712	34135009	4298	9.63101	11.0745	1.41805	3.7103e-78	1.35954e-74	gain
chr17	9925177	9929369	4193	7.44797	9.87597	2.38391	4.78106e-75	1.65457e-71	gain
chr18	6770840	6778324	7485	10.1698	11.3686	1.18121	5.21172e-67	1.41151e-63	gain
chr15	102211702	102216622	4921	9.33123	10.7409	1.38346	7.10743e-63	1.42818e-59	gain
chr8	78010821	78017085	6265	10.3531	11.4512	1.08321	1.47783e-62	2.87679e-59	gain
chr6	101266448	101270898	4451	8.67905	10.3451	1.62554	5.24423e-61	8.82901e-58	gain
chr1	84212646	84220448	7803	9.4306	10.7405	1.2814	6.19352e-55	9.18588e-52	gain
chr11	61525850	61533491	7642	10.3167	11.3562	1.02254	5.25402e-54	7.43827e-51	gain
chr17	22518499	22522873	4375	9.50918	10.7634	1.22995	1.9735e-53	2.73185e-50	gain
chr2	66090405	66095239	4835	9.11893	10.596	1.44546	1.01514e-52	1.37468e-49	gain
chr2	165998006	166003360	5355	8.49643	10.1875	1.64406	4.07175e-52	5.39654e-49	gain
chr6	60361761	60365815	4055	8.82656	10.3522	1.48704	4.39964e-52	5.70963e-49	gain
chrX	48195529	48199570	4042	7.29938	9.47302	2.12689	5.9922e-52	7.61768e-49	gain
chr6	93849173	93851252	2080	6.50872	9.1088	2.54577	4.06176e-51	5.0603e-48	gain
chr8	60566117	60576246	10130	9.98756	11.0811	1.07614	8.71242e-50	1.02399e-46	gain
chr18	44895941	44900488	4548	8.97005	10.4294	1.42668	1.02666e-49	1.16277e-46	gain
chr10	60162947	60168630	5684	9.89537	11.0164	1.09876	3.05608e-48	3.1208e-45	gain
chr2	22702044	22707153	5110	8.12563	9.85301	1.6766	9.70185e-48	9.59282e-45	gain
chr8	14335723	14342123	6401	9.14471	10.4491	1.27473	2.38872e-44	2.01079e-41	gain
chr1	160361004	160365688	4685	9.76548	10.843	1.05741	2.72978e-44	2.23896e-41	gain
chr3	72865518	72870809	5292	9.97916	11.0502	1.04866	6.70232e-44	5.35258e-41	gain
chr17	13731729	13734270	2542	7.34207	9.3876	1.97633	4.65385e-43	3.57898e-40	gain
chr15	5931800	5936791	4992	9.9776	11.0004	1.00512	3.42222e-42	2.4788e-39	gain
chr6	109267517	109271211	3695	8.37503	9.88806	1.46451	3.06605e-41	2.14596e-38	gain
chr2	148051850	148054898	3049	7.76365	9.58748	1.75578	3.55706e-41	2.4349e-38	gain
chr9	53256256	53259442	3187	8.99528	10.2713	1.2418	3.13821e-40	1.9746e-37	gain
chr9	69755854	69765768	9915	10.0671	11.1134	1.02945	3.36333e-40	2.09508e-37	gain
chr7	101675106	101678442	3337	8.69862	10.0624	1.32104	3.75785e-39	2.25081e-36	gain
chr1	140911366	140914484	3119	8.40503	9.88669	1.43543	1.15408e-38	6.71872e-36	gain
chr4	20704599	20709134	4536	9.2602	10.5027	1.21066	1.62616e-38	9.29328e-36	gain
chr12	3413504	3417437	3934	8.54245	9.95094	1.35791	7.0319e-37	3.68093e-34	gain
chr11	70645892	70648681	2790	9.30816	10.444	1.10932	4.35726e-35	2.07193e-32	gain
chr4	136142805	136148887	6083	8.43758	9.81072	1.32509	7.53556e-34	3.35289e-31	gain
chr13	22270923	22273821	2899	8.04712	9.56158	1.45671	2.97662e-33	1.28764e-30	gain
chr6	29597716	29602584	4869	8.4708	9.87774	1.35526	8.29646e-33	3.42254e-30	gain
chr7	101680603	101685682	5080	8.49389	9.93351	1.37744	1.29701e-32	5.28059e-30	gain
chr19	41005346	41009024	3679	9.28323	10.3461	1.03319	2.22346e-30	7.5685e-28	gain
chr17	42669092	42673047	3956	8.28915	9.65235	1.31083	2.26926e-30	7.68244e-28	gain
chr17	37989274	37992688	3415	8.27274	9.63756	1.30752	9.31682e-30	3.1371e-27	gain
chr6	141691206	141695945	4740	9.09068	10.2169	1.08958	1.55494e-29	5.12489e-27	gain
chr10	26636295	26640558	4264	8.21623	9.58886	1.31332	3.84732e-29	1.22274e-26	gain
chr6	39786609	39789564	2956	8.42726	9.73639	1.25859	4.87391e-29	1.51803e-26	gain
chr3	72856499	72860608	4110	8.42914	9.74063	1.25628	6.13661e-29	1.9018e-26	gain
chr6	52103608	52107400	3793	8.34978	9.691	1.29061	2.12663e-28	6.36885e-26	gain
chr9	115212573	115216389	3817	9.02863	10.1086	1.04836	3.91765e-28	1.13506e-25	gain
chr4	4194591	4196970	2380	5.57028	8.26182	2.58315	5.69835e-28	1.62083e-25	gain
chr4	66556416	66560092	3677	8.41531	9.67771	1.21399	1.88955e-27	5.16246e-25	gain
chr10	110614762	110618629	3868	7.77828	9.29876	1.44364	2.38655e-27	6.43562e-25	gain
chr6	28715522	28719339	3818	8.31523	9.62965	1.25279	2.2321e-26	5.65211e-24	gain
chr15	81966685	81971600	4916	8.90671	10.0184	1.07285	6.20148e-26	1.509e-23	gain
chr6	64200958	64204667	3710	8.49378	9.69652	1.15195	3.76342e-25	8.68263e-23	gain
chr13	119412260	119414482	2223	7.39746	9.03991	1.55655	4.77461e-25	1.08547e-22	gain
chr1	187232006	187235066	3061	7.93669	9.40733	1.38539	9.7876e-25	2.18067e-22	gain
chr16	15461908	15464454	2547	6.78912	8.67187	1.78093	9.80203e-25	2.18067e-22	gain
chr7	4311350	4315799	4450	8.63875	9.80593	1.12094	1.02296e-24	2.26769e-22	gain
chr4	28779948	28783222	3275	7.43867	9.17033	1.61812	1.41267e-24	3.0555e-22	gain
chr1	177804449	177806649	2201	6.00118	8.26318	2.13325	2.20328e-24	4.65243e-22	gain
chr4	49623260	49627143	3884	8.65972	9.79894	1.09657	2.4837e-24	5.20925e-22	gain
chr9	18596434	18600353	3920	8.92786	9.98096	1.02037	2.78738e-24	5.80706e-22	gain
chr4	66549766	66554214	4449	8.93694	10.0173	1.03893	3.74071e-24	7.59011e-22	gain
chr15	28069852	28072370	2519	8.51078	9.67821	1.11947	4.05522e-24	8.14864e-22	gain
chr9	122820188	122824889	4702	8.32055	9.54492	1.17168	4.26591e-24	8.51705e-22	gain
chr6	75287260	75290694	3435	8.93464	9.99902	1.02314	1.90587e-23	3.50209e-21	gain
chr4	13851920	13855682	3763	8.25293	9.4987	1.18617	2.39262e-23	4.34522e-21	gain
chr14	120032664	120034879	2216	7.55605	9.1209	1.47991	3.48329e-23	6.23509e-21	gain
chr6	82771749	82775004	3256	9.0908	10.1884	1.05071	6.76585e-23	1.19733e-20	gain
chr14	124059549	124062420	2872	7.50082	9.03152	1.43411	8.31765e-23	1.4595e-20	gain
chr1	100877105	100879671	2567	7.31992	8.94152	1.5125	1.24571e-22	2.14359e-20	gain
chr11	46342674	46345152	2479	6.89325	8.63984	1.63146	1.52458e-22	2.58628e-20	gain
chr2	160358486	160361494	3009	8.15347	9.48672	1.2705	1.62449e-22	2.74236e-20	gain
chr6	22001700	22004910	3211	8.33889	9.53069	1.14051	2.60653e-22	4.26157e-20	gain
chr3	34785090	34789427	4338	8.08432	9.37119	1.21848	2.81832e-22	4.54816e-20	gain
chr7	118364805	118368197	3393	7.86135	9.19679	1.26616	3.7563e-22	6.0151e-20	gain
chr11	40598602	40603159	4558	8.18666	9.53038	1.27898	4.64314e-22	7.41617e-20	gain
chr3	113223583	113227224	3642	8.16019	9.4115	1.18599	7.50782e-22	1.187e-19	gain
chr10	90802535	90806852	4318	8.50378	9.76169	1.1895	1.07359e-21	1.66358e-19	gain
chr16	6963268	6966641	3374	7.72702	9.11222	1.30435	1.80259e-21	2.7454e-19	gain
chr11	17376079	17379229	3151	8.0321	9.3152	1.21185	2.38531e-21	3.59771e-19	gain
chr3	86380878	86384404	3527	8.64896	9.71507	1.02403	2.76181e-21	4.14551e-19	gain
chr4	20566128	20569645	3518	8.73002	9.77102	1.00308	4.69749e-21	6.93404e-19	gain
chr2	126551782	126554145	2364	7.5492	9.00661	1.37175	6.1023e-21	8.92311e-19	gain
chr5	3165435	3168960	3526	7.02734	8.68965	1.54564	8.70859e-21	1.25573e-18	gain
chr3	135755364	135758404	3041	8.27809	9.47899	1.1401	9.87282e-21	1.41379e-18	gain
chr3	128668183	128672370	4188	8.09003	9.3112	1.1571	2.17545e-20	3.01811e-18	gain
chr10	78389525	78392613	3089	8.07555	9.28493	1.14717	3.44127e-20	4.72744e-18	gain
chr7	25400594	25403553	2960	7.55258	8.94526	1.30694	3.68054e-20	5.0278e-18	gain
chr1	116365744	116368380	2637	7.73519	9.0635	1.25053	3.96898e-20	5.39816e-18	gain
chr3	6922136	6924134	1999	6.76396	8.50348	1.60838	4.3913e-20	5.94658e-18	gain
chr8	61281673	61285382	3710	8.78052	9.83752	1.01557	1.03298e-19	1.34335e-17	gain
chr1	24049109	24052320	3212	8.25685	9.56293	1.23724	1.17454e-19	1.51793e-17	gain
chr18	70378338	70383132	4795	8.41857	9.51612	1.05081	1.78028e-19	2.26321e-17	gain
chr6	28760069	28763970	3902	8.38037	9.49922	1.06309	2.07052e-19	2.61086e-17	gain
chr7	30210227	30213181	2955	8.14168	9.41527	1.2016	2.20781e-19	2.76163e-17	gain
chr16	72192893	72196433	3541	7.04862	8.75343	1.57109	2.33213e-19	2.90546e-17	gain
chr12	66590154	66593944	3791	8.53012	9.65815	1.06877	2.85914e-19	3.52677e-17	gain
chr10	84095888	84098920	3033	7.71027	9.10533	1.29704	3.64995e-19	4.47565e-17	gain
chr13	90243363	90248399	5037	8.41617	9.62165	1.14666	3.76255e-19	4.60465e-17	gain
chr11	20966524	20969948	3425	8.11114	9.38569	1.20311	3.8958e-19	4.75838e-17	gain
chr7	133467454	133469624	2171	6.89024	8.52263	1.51023	4.30195e-19	5.22372e-17	gain
chr10	14338816	14342159	3344	8.67901	9.84316	1.09891	4.57245e-19	5.54139e-17	gain
chr13	9971163	9975149	3987	8.16032	9.42551	1.18505	5.48077e-19	6.56554e-17	gain
chr2	61057681	61060625	2945	8.21989	9.34459	1.07154	2.04884e-18	2.35908e-16	gain
chr2	91242225	91244865	2641	7.81542	9.08884	1.19546	2.42214e-18	2.77864e-16	gain
chr13	115109071	115111551	2481	8.04997	9.25886	1.1362	2.84793e-18	3.24321e-16	gain
chr4	27099976	27103137	3162	7.21952	8.72465	1.38776	3.10691e-18	3.53167e-16	gain
chr14	117014325	117019548	5224	7.6973	9.15134	1.34356	3.87371e-18	4.3714e-16	gain
chr7	106759289	106763034	3746	8.31119	9.39759	1.03703	4.22059e-18	4.72009e-16	gain
chr5	82252476	82255358	2883	8.10402	9.25511	1.08815	5.14432e-18	5.69183e-16	gain
chr12	17415336	17418436	3101	7.73302	9.01155	1.20299	6.27762e-18	6.8725e-16	gain
chr9	30764751	30767159	2409	6.92862	8.50574	1.45275	7.165e-18	7.77565e-16	gain
chr6	79386750	79390196	3447	8.63125	9.68298	1.00451	7.66028e-18	8.26992e-16	gain
chr1	36427849	36431446	3598	8.29444	9.38368	1.03623	1.06299e-17	1.13969e-15	gain
chr8	97180958	97184146	3189	8.51489	9.57037	1.01064	1.16518e-17	1.24496e-15	gain
chr4	44782627	44784654	2028	6.00636	7.99993	1.82925	1.40513e-17	1.49111e-15	gain
chr16	16682594	16686762	4169	8.2111	9.33803	1.07056	1.64938e-17	1.74141e-15	gain
chr2	139923423	139927074	3652	8.7473	9.81277	1.01079	2.8117e-17	2.91911e-15	gain
chr18	7073324	7075903	2580	8.01965	9.1653	1.08238	2.83709e-17	2.94057e-15	gain
chr2	153297395	153301009	3615	8.39075	9.44819	1.00369	3.23805e-17	3.32846e-15	gain
chr4	59106629	59108813	2185	5.87474	7.93164	1.8799	3.91727e-17	3.98066e-15	gain
chr3	137049359	137052781	3423	7.28278	8.7347	1.34025	3.99764e-17	4.05572e-15	gain
chr5	110226781	110229517	2737	8.00723	9.15195	1.07861	7.07739e-17	7.06514e-15	gain
chr9	31975402	31978054	2653	7.21302	8.65453	1.32702	8.1864e-17	8.0944e-15	gain
chr19	16435704	16440497	4794	7.52499	8.8228	1.20911	8.56474e-17	8.45507e-15	gain
chr7	58940633	58942722	2090	6.19278	8.05773	1.69882	8.59026e-17	8.46684e-15	gain
chr1	53208657	53212500	3844	8.38466	9.48158	1.04045	8.6607e-17	8.52279e-15	gain
chr16	79296033	79297927	1895	7.5001	8.82239	1.23336	1.01029e-16	9.89511e-15	gain
chr13	33204433	33206840	2408	7.46908	8.78198	1.22238	1.25012e-16	1.2092e-14	gain
chr19	9214232	9216779	2548	7.58435	8.88915	1.20943	1.45529e-16	1.39897e-14	gain
chr6	101280504	101283022	2519	7.28933	8.68336	1.29262	1.63693e-16	1.56153e-14	gain
chr2	154102321	154105098	2778	5.77996	7.87751	1.89907	1.77092e-16	1.67397e-14	gain
chr10	127338533	127342509	3977	8.02602	9.15427	1.06388	1.89281e-16	1.78377e-14	gain
chr5	58943217	58945665	2449	4.7433	7.4397	2.44313	2.0544e-16	1.9244e-14	gain
chr12	66385209	66388505	3297	8.20189	9.33777	1.06719	2.31136e-16	2.15216e-14	gain
chr1	5816062	5818097	2036	6.05043	7.95181	1.7219	3.86596e-16	3.49012e-14	gain
chr5	14038160	14040943	2784	8.01012	9.13448	1.0633	4.03607e-16	3.63316e-14	gain
chr3	92814228	92817820	3593	8.30558	9.37045	1.00653	5.51468e-16	4.89346e-14	gain
chr10	54508683	54511820	3138	8.15797	9.26046	1.04067	5.64462e-16	5.00163e-14	gain
chr1	13466658	13468972	2315	6.94181	8.62532	1.51367	6.5811e-16	5.77395e-14	gain
chrX	76175006	76177115	2110	7.82574	8.99757	1.09949	1.34598e-15	1.14854e-13	gain
chr3	133808279	133810597	2319	7.38426	8.74542	1.25083	1.82226e-15	1.53395e-13	gain
chr17	22513513	22515970	2458	6.95353	8.43075	1.34302	2.75209e-15	2.27232e-13	gain
chr2	26297838	26300721	2884	7.16635	8.57675	1.29597	2.80903e-15	2.31455e-13	gain
chr3	30507776	30509797	2022	7.29397	8.62301	1.22239	4.01113e-15	3.24074e-13	gain
chr11	10524414	10526376	1963	7.82199	8.96049	1.06522	5.88836e-15	4.63714e-13	gain
chr9	6408212	6410346	2135	6.91582	8.38827	1.33595	6.75954e-15	5.27651e-13	gain
chr4	4225072	4227745	2674	7.74536	8.92253	1.09822	7.64788e-15	5.94017e-13	gain
chr17	83112695	83115371	2677	7.73045	8.95059	1.1281	7.86156e-15	6.09095e-13	gain
chr6	79399856	79402734	2879	8.06669	9.15123	1.02341	1.22462e-14	9.29162e-13	gain
chr19	22732345	22734283	1939	6.36928	8.0869	1.54707	1.24738e-14	9.44127e-13	gain
chr6	75602120	75603827	1708	4.65292	7.33017	2.38024	1.48038e-14	1.10837e-12	gain
chr10	43042524	43044542	2019	7.49274	8.86579	1.24917	1.63326e-14	1.21843e-12	gain
chr9	107424461	107426865	2405	6.89904	8.34023	1.30911	2.48342e-14	1.81356e-12	gain
chr14	13769683	13772185	2503	6.73937	8.31375	1.42466	3.11604e-14	2.24139e-12	gain
chr1	77596913	77598783	1871	6.7264	8.27402	1.39759	4.38076e-14	3.11159e-12	gain
chr5	61629937	61632868	2932	7.5556	8.8242	1.16073	5.00761e-14	3.53266e-12	gain
chr11	17473272	17476764	3493	7.43479	8.67876	1.14895	5.34854e-14	3.74771e-12	gain
chr5	48262654	48264136	1483	4.16843	7.17019	2.64679	5.41106e-14	3.78726e-12	gain
chr14	67000558	67003171	2614	6.67839	8.27111	1.41606	7.06213e-14	4.88251e-12	gain
chr6	26300371	26302752	2382	7.5193	8.71098	1.10426	8.0249e-14	5.51752e-12	gain
chrX	76172464	76174817	2354	7.69827	8.85525	1.07859	9.30921e-14	6.33759e-12	gain
chr3	33579332	33581903	2572	7.87067	8.98219	1.03953	9.61693e-14	6.5328e-12	gain
chr8	66472557	66474629	2073	7.11343	8.43965	1.20871	1.63498e-13	1.07546e-11	gain
chr14	97558724	97560974	2251	5.61935	7.66849	1.79854	1.69609e-13	1.11331e-11	gain
chr4	20776763	20779125	2363	7.55225	8.87977	1.21857	1.87029e-13	1.21994e-11	gain
chr18	73217064	73218032	969	3.87338	6.91262	2.69776	2.17779e-13	1.40289e-11	gain
chr7	132355473	132357903	2431	7.80562	8.8978	1.02248	2.4032e-13	1.53276e-11	gain
chr12	36932151	36934314	2164	7.5077	8.72319	1.12507	2.72149e-13	1.72283e-11	gain
chr17	5482681	5484622	1942	4.92578	7.31882	2.1108	3.11679e-13	1.95914e-11	gain
chr14	87579873	87582706	2834	6.66412	8.24734	1.41882	3.60201e-13	2.25278e-11	gain
chr18	9833965	9836211	2247	7.35103	8.58314	1.12935	4.65113e-13	2.85447e-11	gain
chr19	37467891	37470181	2291	7.53369	8.76323	1.13551	5.06859e-13	3.07731e-11	gain
chr4	78513348	78513708	361	4.65559	7.1537	2.20964	6.62221e-13	3.97409e-11	gain
chr15	90147869	90150814	2946	7.7297	8.90439	1.0767	7.29932e-13	4.34278e-11	gain
chr19	58720983	58723222	2240	6.8553	8.30741	1.3044	7.34149e-13	4.36371e-11	gain
chr6	22345827	22348241	2415	5.78165	7.70953	1.67566	7.4907e-13	4.43546e-11	gain
chr10	110611358	110612808	1451	3.87424	7.01979	2.73107	7.81755e-13	4.61146e-11	gain
chr8	75317492	75321260	3769	7.41915	8.61247	1.09774	1.03984e-12	6.03107e-11	gain
chr11	108604723	108607476	2754	7.60853	8.72355	1.03211	1.47973e-12	8.42553e-11	gain
chr15	46021439	46022440	1002	4.5148	7.085	2.23588	1.48642e-12	8.45588e-11	gain
chr5	21481097	21483782	2686	6.71432	8.16501	1.2922	1.50874e-12	8.5672e-11	gain
chr11	60099467	60102263	2797	6.61043	8.09781	1.31668	2.32605e-12	1.29139e-10	gain
chr10	71217624	71220712	3089	7.17572	8.48028	1.17434	2.84566e-12	1.55357e-10	gain
chr7	143437133	143438983	1851	7.43525	8.60417	1.07663	3.12594e-12	1.68882e-10	gain
chr9	65769595	65772537	2943	7.73171	8.84873	1.03808	3.38162e-12	1.8175e-10	gain
chr9	97475709	97478755	3047	7.52593	8.64211	1.03043	4.99838e-12	2.62972e-10	gain
chr12	77912691	77915094	2404	7.71306	8.8149	1.01597	5.37132e-12	2.81405e-10	gain
chr10	102575083	102577621	2539	7.63378	8.7972	1.06496	6.10274e-12	3.18185e-10	gain
chr18	44141534	44144097	2564	7.52858	8.74509	1.10081	6.62446e-12	3.42165e-10	gain
chr8	22616524	22617670	1147	4.96576	7.26791	1.96447	7.02025e-12	3.60515e-10	gain
chr2	107514381	107516965	2585	7.05562	8.32862	1.15374	9.01955e-12	4.54936e-10	gain
chr1	3343080	3344609	1530	6.23738	7.82623	1.38907	9.10879e-12	4.59066e-10	gain
chr19	49674308	49677810	3503	7.65116	8.75785	1.01875	1.10053e-11	5.49312e-10	gain
chr2	40309651	40312433	2783	7.26151	8.47017	1.09637	1.10827e-11	5.5229e-10	gain
chr1	178282253	178284120	1868	7.08206	8.51798	1.26196	1.28361e-11	6.35094e-10	gain
chr6	80544286	80547014	2729	6.99477	8.3339	1.20442	1.2859e-11	6.35724e-10	gain
chr2	156216649	156218942	2294	7.22042	8.43415	1.10515	2.03736e-11	9.83048e-10	gain
chr9	71762574	71765093	2520	6.51944	8.02185	1.31445	2.06566e-11	9.95928e-10	gain
chr6	58319216	58320891	1676	5.12619	7.28097	1.82558	2.2795e-11	1.09227e-09	gain
chr1	172549154	172551066	1913	6.2036	7.84166	1.41567	2.48273e-11	1.18327e-09	gain
chr15	52965673	52969209	3537	7.50645	8.60286	1.00843	3.00709e-11	1.42015e-09	gain
chr5	124111278	124112596	1319	6.63039	8.10204	1.29902	3.0254e-11	1.42772e-09	gain
chr2	115878116	115880951	2836	7.61498	8.70882	1.01189	3.07893e-11	1.44968e-09	gain
chr4	136134221	136135854	1634	6.80827	8.23208	1.24943	3.54506e-11	1.65632e-09	gain
chr14	114951456	114953289	1834	6.79723	8.13567	1.18815	4.45966e-11	2.06237e-09	gain
chr13	32758482	32760899	2418	6.62903	8.08247	1.27103	4.49473e-11	2.0755e-09	gain
chr4	40107165	40111334	4170	7.36556	8.66061	1.15235	5.23708e-11	2.39697e-09	gain
chr16	25870568	25872701	2134	6.4711	7.9378	1.28341	6.03172e-11	2.73456e-09	gain
chr4	42912487	42914620	2134	6.2	7.75046	1.34249	7.54861e-11	3.37558e-09	gain
chr15	82569306	82570121	816	1.23403	6.30573	4.71542	7.79429e-11	3.47795e-09	gain
chr10	44293614	44295896	2283	6.83197	8.13317	1.15782	8.67445e-11	3.84864e-09	gain
chr3	53705187	53708131	2945	7.0077	8.248	1.11717	1.17893e-10	5.1644e-09	gain
chr7	113192434	113194883	2450	5.9146	7.65671	1.46944	1.23245e-10	5.37994e-09	gain
chr6	52005692	52007239	1548	6.66685	8.05056	1.22305	1.26027e-10	5.49754e-09	gain
chr7	95027576	95029617	2042	5.54493	7.41423	1.56776	1.27495e-10	5.54602e-09	gain
chr2	91428935	91431207	2273	6.79855	8.13727	1.1888	1.3309e-10	5.77731e-09	gain
chr3	134368326	134370071	1746	6.3675	7.83645	1.27472	1.59239e-10	6.79873e-09	gain
chr1	25308916	25311013	2098	6.99921	8.26686	1.12549	1.83647e-10	7.77156e-09	gain
chr6	109245086	109247747	2662	6.78142	8.07819	1.15091	1.91266e-10	8.07752e-09	gain
chr16	27904755	27907472	2718	6.90003	8.21678	1.15894	2.11771e-10	8.8713e-09	gain
chr13	63524093	63526473	2381	6.01971	7.73909	1.46307	2.16187e-10	9.03203e-09	gain
chr2	70282923	70285439	2517	7.24719	8.38207	1.02867	2.19514e-10	9.1526e-09	gain
chr13	72571412	72573814	2403	6.85838	8.13163	1.13224	2.85256e-10	1.17006e-08	gain
chr4	4490438	4492388	1951	5.97889	7.62796	1.4092	3.11849e-10	1.26934e-08	gain
chr7	11812869	11814765	1897	6.81888	8.09939	1.13537	3.59756e-10	1.45425e-08	gain
chr7	134708143	134710541	2399	6.85471	8.10877	1.11277	4.54016e-10	1.81641e-08	gain
chr7	108726308	108729283	2976	7.15495	8.33836	1.05973	6.94774e-10	2.72023e-08	gain
chr2	86195076	86197241	2166	6.92568	8.14628	1.09094	7.08525e-10	2.76885e-08	gain
chr17	52641352	52643742	2391	6.4693	7.87632	1.21423	8.37688e-10	3.23705e-08	gain
chr15	94001167	94003599	2433	6.90481	8.15851	1.11269	8.62815e-10	3.32178e-08	gain
chr7	53135455	53136592	1138	6.305	7.74656	1.24167	8.96007e-10	3.43895e-08	gain
chr10	33881662	33883308	1647	5.56913	7.41715	1.51735	9.07565e-10	3.48116e-08	gain
chrX	6278484	6279438	955	2.05739	6.14404	3.51845	9.41599e-10	3.5962e-08	gain
chr6	98485657	98487294	1638	6.15344	7.74313	1.33464	9.86915e-10	3.75776e-08	gain
chr7	143461309	143462659	1351	4.71075	7.06112	1.89331	9.95825e-10	3.78937e-08	gain
chr4	23256830	23258673	1844	5.94181	7.62204	1.39685	1.03449e-09	3.9245e-08	gain
chr3	127843409	127846470	3062	7.01877	8.21228	1.06148	1.03891e-09	3.93809e-08	gain
chr4	9030065	9032845	2781	6.9861	8.19558	1.0753	1.15769e-09	4.33122e-08	gain
chr1	89934876	89935989	1114	5.96388	7.5424	1.3359	1.20423e-09	4.49995e-08	gain
chr6	89769437	89771182	1746	6.81418	8.09032	1.1257	1.25416e-09	4.66691e-08	gain
chr10	58353115	58356078	2964	7.2388	8.42098	1.06335	1.29399e-09	4.8065e-08	gain
chr13	102999695	103002233	2539	6.62072	7.9627	1.17549	1.39506e-09	5.16959e-08	gain
chr1	54483865	54485983	2119	7.15459	8.35698	1.07733	1.56688e-09	5.76174e-08	gain
chr4	20509178	20511850	2673	6.85918	8.09633	1.09366	1.62338e-09	5.95897e-08	gain
chr16	72071493	72073186	1694	6.62529	7.92065	1.13618	1.8627e-09	6.76173e-08	gain
chr5	122292902	122296316	3415	7.36719	8.5315	1.04551	1.8835e-09	6.82532e-08	gain
chr10	44090826	44092112	1287	6.38918	7.78858	1.21145	2.04101e-09	7.33632e-08	gain
chr15	7087631	7090073	2443	7.06614	8.20521	1.02155	2.14898e-09	7.68452e-08	gain
chr1	15354490	15356374	1885	5.28184	7.16612	1.5342	2.27134e-09	8.08031e-08	gain
chr3	5325793	5327963	2171	6.94935	8.14138	1.05464	2.61557e-09	9.21022e-08	gain
chr2	136854232	136856377	2146	6.84102	8.0683	1.08473	2.62252e-09	9.2295e-08	gain
chr6	101263904	101264981	1078	3.74878	6.56442	2.29221	2.62515e-09	9.23352e-08	gain
chr5	147220970	147223758	2789	7.11628	8.37368	1.09681	2.66085e-09	9.34853e-08	gain
chr2	61466206	61468728	2523	7.00397	8.20372	1.05906	2.75026e-09	9.65177e-08	gain
chr12	25474781	25476863	2083	6.37456	7.76792	1.20274	3.43094e-09	1.18143e-07	gain
chr3	149584192	149586836	2645	6.72263	8.00162	1.11269	4.12744e-09	1.40265e-07	gain
chr11	55804253	55806645	2393	5.82791	7.43477	1.34358	4.16263e-09	1.41307e-07	gain
chr10	121453687	121455073	1387	6.79938	8.02175	1.07673	5.89584e-09	1.94835e-07	gain
chr7	144044085	144046530	2446	7.1245	8.23761	1.00107	6.08769e-09	2.00542e-07	gain
chrX	23095285	23097084	1800	6.57139	7.86809	1.12819	6.08786e-09	2.00542e-07	gain
chr19	45862102	45863790	1689	6.54366	7.85159	1.13517	6.86509e-09	2.23778e-07	gain
chr14	62217512	62220074	2563	6.89212	8.23804	1.14877	8.31128e-09	2.66594e-07	gain
chr2	105112894	105115216	2323	6.70064	7.96426	1.10592	9.14755e-09	2.91319e-07	gain
chr18	38889000	38891338	2339	6.45441	7.77129	1.1315	1.07006e-08	3.37499e-07	gain
chr9	69753839	69755781	1943	6.71696	7.99344	1.09971	1.11196e-08	3.49476e-07	gain
chr10	29146445	29148182	1738	6.94065	8.08147	1.01398	1.21171e-08	3.77778e-07	gain
chr18	9623529	9624998	1470	4.5452	6.81147	1.75759	1.27424e-08	3.95491e-07	gain
chr5	133753462	133755176	1715	6.10191	7.56732	1.2329	1.39826e-08	4.32045e-07	gain
chr19	23490428	23492707	2280	6.7576	7.96913	1.05669	1.40929e-08	4.34807e-07	gain
chr3	30888629	30890253	1625	5.98978	7.55622	1.30141	1.65987e-08	5.05361e-07	gain
chr8	99348159	99349664	1506	4.63864	6.86827	1.72961	1.95326e-08	5.87791e-07	gain
chr14	114038453	114040076	1624	6.78695	7.95788	1.028	2.08006e-08	6.21742e-07	gain
chr11	20409451	20411737	2287	6.35265	7.78155	1.19745	2.25377e-08	6.67262e-07	gain
chr6	72461865	72463755	1891	6.65188	7.95518	1.10867	2.51676e-08	7.40198e-07	gain
chr7	5906200	5908182	1983	6.15698	7.61563	1.21092	2.54771e-08	7.48594e-07	gain
chr16	14634413	14636400	1988	5.86431	7.37653	1.25113	2.88572e-08	8.39594e-07	gain
chr18	7093736	7095657	1922	5.84322	7.42041	1.29184	2.93903e-08	8.5351e-07	gain
chr3	118499551	118501071	1521	6.11458	7.54724	1.20034	2.96133e-08	8.59187e-07	gain
chr7	136894572	136895523	952	6.17123	7.55027	1.16314	3.68866e-08	1.04948e-06	gain
chr1	115387556	115389427	1872	6.06928	7.67591	1.29159	3.97177e-08	1.12051e-06	gain
chr14	123989901	123991637	1737	6.89926	8.06801	1.0167	4.10391e-08	1.15518e-06	gain
chr4	136140558	136141162	605	2.59163	6.07028	2.69557	4.15693e-08	1.16746e-06	gain
chr10	44810069	44812238	2170	6.66424	7.89606	1.06975	4.16878e-08	1.16974e-06	gain
chr3	72875686	72877801	2116	6.15421	7.53302	1.16171	4.31869e-08	1.20908e-06	gain
chr5	82023319	82024510	1192	5.41395	7.12617	1.36935	4.53695e-08	1.2662e-06	gain
chr11	25698738	25700534	1797	4.98514	6.98295	1.53344	4.76195e-08	1.32248e-06	gain
chr5	46526058	46527550	1493	6.05423	7.5316	1.22361	4.92611e-08	1.3632e-06	gain
chr7	56642203	56644756	2554	6.53094	7.82586	1.09537	5.67522e-08	1.54646e-06	gain
chr3	107680676	107682322	1647	5.26159	7.05356	1.40495	5.74698e-08	1.56328e-06	gain
chr13	77345469	77347265	1797	6.4203	7.69984	1.08879	5.92527e-08	1.60617e-06	gain
chr6	97436537	97437573	1037	4.84044	6.80566	1.51376	6.02779e-08	1.63112e-06	gain
chr16	15523373	15524912	1540	5.64714	7.22347	1.27784	6.31749e-08	1.70138e-06	gain
chr15	28362773	28364285	1513	6.01621	7.52693	1.23006	6.34213e-08	1.70728e-06	gain
chr6	9643061	9644661	1601	5.3102	7.07436	1.39515	6.9651e-08	1.85732e-06	gain
chr2	174310160	174311973	1814	6.4231	7.69208	1.08672	7.01148e-08	1.86809e-06	gain
chr16	14554307	14555385	1079	3.17659	6.15394	2.21384	9.59967e-08	2.49056e-06	gain
chr3	30465463	30466960	1498	5.75222	7.36144	1.2973	9.96579e-08	2.57803e-06	gain
chr3	41139670	41141721	2052	6.65505	7.83051	1.01564	1.1338e-07	2.90406e-06	gain
chr19	41521225	41523307	2083	6.11725	7.48234	1.13509	1.24461e-07	3.15931e-06	gain
chr10	21160230	21161843	1614	6.76882	7.93445	1.00628	1.26295e-07	3.20194e-06	gain
chr11	5290936	5292541	1606	5.89848	7.35798	1.19008	1.28421e-07	3.2479e-06	gain
chr1	26907358	26908978	1621	5.9109	7.47175	1.264	1.32411e-07	3.33529e-06	gain
chr1	140039775	140040842	1068	5.28594	7.00478	1.34077	2.03485e-07	4.95525e-06	gain
chr6	101271091	101273527	2437	6.52131	7.73012	1.0291	2.1888e-07	5.28877e-06	gain
chr6	98482405	98484165	1761	5.73638	7.30359	1.24774	2.26451e-07	5.45056e-06	gain
chr2	117336171	117337930	1760	6.5033	7.76259	1.05799	2.46387e-07	5.87819e-06	gain
chr11	11511730	11513375	1646	5.79079	7.26158	1.1911	2.47614e-07	5.90294e-06	gain
chr1	89921308	89922584	1277	5.33041	7.05395	1.32451	2.58649e-07	6.14015e-06	gain
chr18	30885214	30886504	1291	5.96939	7.37414	1.15192	2.60799e-07	6.18413e-06	gain
chr3	19985627	19987180	1554	6.08677	7.43031	1.1136	2.63139e-07	6.23486e-06	gain
chr15	46107176	46109537	2362	6.27365	7.57963	1.09361	2.69998e-07	6.38282e-06	gain
chr12	16803087	16804764	1678	4.06142	6.48664	1.76823	2.80746e-07	6.6043e-06	gain
chr16	95869721	95871085	1365	6.30734	7.58634	1.0682	2.89463e-07	6.78632e-06	gain
chr16	12754609	12755232	624	4.43617	6.52894	1.5457	3.01992e-07	7.03503e-06	gain
chr11	26343191	26344935	1745	6.53539	7.72765	1.01644	3.12192e-07	7.24285e-06	gain
chr2	103290304	103292359	2056	6.09589	7.48523	1.13251	3.41604e-07	7.84631e-06	gain
chr16	22872461	22874326	1866	6.36862	7.61394	1.04523	3.58634e-07	8.19216e-06	gain
chr1	53440379	53442281	1903	5.91265	7.33369	1.15503	4.43058e-07	9.90276e-06	gain
chr7	72229021	72230839	1819	5.9375	7.36318	1.14448	4.87063e-07	1.07972e-05	gain
chr12	112949708	112950606	899	5.67958	7.17042	1.19279	5.10631e-07	1.12635e-05	gain
chr7	143501720	143503125	1406	5.59459	7.1873	1.23078	5.94369e-07	1.29501e-05	gain
chr12	80998439	80999426	988	5.91	7.29854	1.12434	6.35706e-07	1.37641e-05	gain
chr2	76817442	76819329	1888	6.29491	7.52468	1.03402	6.70298e-07	1.44129e-05	gain
chr4	155984095	155984616	522	2.93791	5.98695	2.02203	6.96011e-07	1.48989e-05	gain
chr12	51826076	51828253	2178	5.70544	7.22692	1.18686	7.91547e-07	1.67768e-05	gain
chr14	112021682	112023809	2128	6.56074	7.76652	1.00766	8.4319e-07	1.77446e-05	gain
chr3	21552960	21554751	1792	6.31618	7.57031	1.0363	8.79716e-07	1.8389e-05	gain
chr2	181401311	181402897	1587	4.69704	6.65771	1.41173	9.70234e-07	2.01191e-05	gain
chr2	115869675	115871351	1677	5.60309	7.16725	1.21317	1.01203e-06	2.0847e-05	gain
chr12	48521270	48523438	2169	6.42231	7.61946	1.00323	1.04488e-06	2.14598e-05	gain
chr17	60965063	60966171	1109	5.18898	6.86501	1.27284	1.19272e-06	2.41616e-05	gain
chr7	143482426	143483159	734	0	5.36974	5.54988	1.26533e-06	2.54916e-05	gain
chr11	60130043	60131116	1074	3.88595	6.42238	1.68659	1.27223e-06	2.5614e-05	gain
chr3	59530491	59531911	1421	5.38758	6.97886	1.21372	1.29754e-06	2.60645e-05	gain
chr4	71932458	71934186	1729	5.84461	7.22726	1.11356	1.33219e-06	2.66075e-05	gain
chr18	21066316	21067475	1160	3.30681	6.06675	1.79464	1.37162e-06	2.7271e-05	gain
chr4	34855627	34856754	1128	3.66871	6.21854	1.71816	1.56094e-06	3.06152e-05	gain
chr19	19944714	19945625	912	4.99269	6.72157	1.28757	1.63212e-06	3.18309e-05	gain
chr5	21183542	21184206	665	5.21989	6.83819	1.22335	2.01485e-06	3.85233e-05	gain
chr18	73225329	73226110	782	2.78096	5.8043	1.91834	2.0593e-06	3.93129e-05	gain
chr6	101262737	101263718	982	4.42877	6.48645	1.42225	2.13949e-06	4.06568e-05	gain
chr7	109812724	109814855	2132	6.38838	7.59897	1.00225	2.16509e-06	4.10307e-05	gain
chr13	62148528	62149708	1181	5.86041	7.34784	1.14452	2.18879e-06	4.1442e-05	gain
chr3	126349765	126350241	477	4.90291	6.6838	1.2938	2.20066e-06	4.16541e-05	gain
chr1	23302407	23302792	386	3.15881	5.99719	1.78186	2.25858e-06	4.26596e-05	gain
chr14	18081648	18083333	1686	5.41238	6.99547	1.19359	2.28847e-06	4.31719e-05	gain
chr4	40089356	40090786	1431	4.79769	6.71264	1.3491	2.35827e-06	4.4381e-05	gain
chr14	60844569	60846491	1923	5.59241	7.07487	1.14529	2.60018e-06	4.84652e-05	gain
chr7	27881475	27882141	667	4.51075	6.45458	1.36727	2.70436e-06	5.02715e-05	gain
chr3	93594874	93596394	1521	5.79125	7.23638	1.11835	2.83022e-06	5.23301e-05	gain
chr2	157152725	157154417	1693	6.16292	7.4107	1.01699	2.92187e-06	5.38644e-05	gain
chr17	16860664	16861765	1102	4.77513	6.62027	1.3117	3.24759e-06	5.90309e-05	gain
chr1	36251836	36252695	860	3.18679	5.90049	1.70803	3.30278e-06	5.98768e-05	gain
chr10	36484567	36485550	984	3.62848	6.09053	1.57382	3.64943e-06	6.55697e-05	gain
chr2	49862952	49864396	1445	4.73338	6.58025	1.29948	4.12355e-06	7.31807e-05	gain
chr7	59014133	59015772	1640	4.99849	6.67777	1.2253	4.12553e-06	7.3195e-05	gain
chr4	77105292	77106914	1623	5.97361	7.24912	1.02837	4.2609e-06	7.51684e-05	gain
chr9	71770606	71772177	1572	5.86727	7.17042	1.04329	4.60555e-06	8.03983e-05	gain
chr1	15995496	15996363	868	5.84344	7.18979	1.06058	4.80184e-06	8.32729e-05	gain
chr17	34631879	34633618	1740	5.83743	7.16542	1.04889	4.95734e-06	8.57548e-05	gain
chr18	26936034	26937529	1496	5.786	7.14225	1.06985	5.02693e-06	8.67657e-05	gain
chr2	126301550	126302461	912	5.33864	6.85393	1.14538	5.10039e-06	8.7839e-05	gain
chr11	81693612	81695631	2020	4.40396	6.44868	1.37758	5.14717e-06	8.85956e-05	gain
chr19	8496171	8497535	1365	4.37487	6.34539	1.34617	5.16414e-06	8.88387e-05	gain
chr4	4464439	4466181	1743	6.08868	7.50934	1.08759	5.53382e-06	9.41066e-05	gain
chr2	36656649	36658371	1723	5.7795	7.15323	1.07879	5.73577e-06	9.72489e-05	gain
chr14	117494192	117496191	2000	5.73187	7.14344	1.08436	5.81315e-06	9.8427e-05	gain
chr2	86246373	86247734	1362	5.30818	6.82011	1.13858	6.26671e-06	0.000105022	gain
chr19	39816364	39817306	943	5.36459	6.90552	1.14306	6.52156e-06	0.000108737	gain
chrX	42159230	42161012	1783	6.00118	7.26615	1.01098	6.72574e-06	0.000111604	gain
chr17	32499152	32500134	983	5.32181	6.94554	1.17742	7.02485e-06	0.00011598	gain
chr15	4212292	4213517	1226	5.34745	6.85217	1.12451	7.58657e-06	0.000124324	gain
chr8	99345352	99346032	681	2.98222	5.81531	1.64405	8.15124e-06	0.000131992	gain
chr13	62150196	62151050	855	6.14396	7.44941	1.03828	8.30953e-06	0.000134237	gain
chr5	99717896	99719737	1842	5.96939	7.21899	1.00116	8.8303e-06	0.000141621	gain
chr6	82482256	82483831	1576	5.68188	7.08363	1.06889	8.89106e-06	0.000142486	gain
chrX	52490161	52491024	864	5.54609	7.01581	1.11467	9.07265e-06	0.000145134	gain
chr9	35970341	35971321	981	5.16995	6.72157	1.14629	9.14757e-06	0.000146258	gain
chr4	92110714	92111478	765	4.46882	6.46975	1.31744	9.33053e-06	0.000148954	gain
chr13	108651242	108652577	1336	4.90558	6.56969	1.19058	9.69647e-06	0.000154085	gain
chr7	5913906	5914853	948	4.81527	6.59949	1.24665	1.0121e-05	0.000159731	gain
chr16	73862875	73864319	1445	5.13304	6.7345	1.16706	1.03762e-05	0.00016322	gain
chr10	75147682	75148588	907	4.10362	6.3024	1.39081	1.05477e-05	0.000165543	gain
chrX	50536996	50537848	853	3.51939	6.11894	1.50921	1.19888e-05	0.000184945	gain
chr12	17834497	17835255	759	4.3102	6.28505	1.3072	1.22002e-05	0.000187602	gain
chr8	124362998	124363836	839	4.6317	6.46746	1.24615	1.22607e-05	0.000188304	gain
chr15	57547000	57547863	864	3.63492	5.98801	1.43761	1.26063e-05	0.000193179	gain
chr6	122988407	122990516	2110	5.85954	7.17459	1.03107	1.26372e-05	0.000193604	gain
chr3	29148326	29149523	1198	4.83485	6.64018	1.22303	1.35289e-05	0.000205748	gain
chr6	23409672	23411172	1501	5.59102	7.03736	1.07497	1.43266e-05	0.000216557	gain
chr17	52611524	52612475	952	4.73984	6.46956	1.19438	1.54191e-05	0.000230997	gain
chr1	177987022	177988714	1693	5.76882	7.0556	1.00049	1.70581e-05	0.000252516	gain
chr7	106645578	106646593	1016	3.2425	5.84975	1.49366	1.73875e-05	0.00025666	gain
chr7	24587207	24588030	824	5.01458	6.59363	1.13192	1.77408e-05	0.000261193	gain
chr12	35586506	35587406	901	4.7586	6.50539	1.20455	1.77951e-05	0.000261807	gain
chr18	9156142	9157417	1276	5.43617	6.85422	1.06609	1.78482e-05	0.00026234	gain
chr13	14426155	14427507	1353	5.44624	6.84564	1.057	1.78604e-05	0.000262459	gain
chr10	84100166	84100779	614	3.43986	5.87217	1.43718	1.78815e-05	0.000262644	gain
chr2	80788711	80789720	1010	4.03088	6.11125	1.31048	1.84503e-05	0.000270281	gain
chr14	49380127	49381149	1023	4.00387	6.12998	1.32816	1.84616e-05	0.000270337	gain
chr7	133212625	133214215	1591	5.33698	6.89446	1.11289	1.92677e-05	0.000280819	gain
chr1	14079727	14080493	767	5.51884	6.98628	1.07304	2.0282e-05	0.000293952	gain
chr13	50906232	50907049	818	4.03576	6.15085	1.3178	2.14652e-05	0.000309087	gain
chr1	139660795	139662032	1238	5.59381	6.97139	1.04519	2.17581e-05	0.000312654	gain
chr2	112934419	112935851	1433	5.23225	6.85839	1.13162	2.26935e-05	0.000324448	gain
chr9	92045238	92046532	1295	5.03294	6.61787	1.12731	2.44389e-05	0.000346474	gain
chr18	62079419	62080776	1358	4.74628	6.44597	1.16128	2.52288e-05	0.0003562	gain
chr4	48271446	48272814	1369	5.41829	6.85042	1.05581	2.53906e-05	0.000358079	gain
chr10	89425079	89425928	850	3.90291	6.03342	1.30201	2.59254e-05	0.000364401	gain
chr7	31526299	31527352	1054	5.3704	6.79739	1.05777	2.62124e-05	0.000367752	gain
chr16	80073927	80074630	704	3.35815	5.80702	1.38952	2.67837e-05	0.000374764	gain
chr14	120000464	120001135	672	4.08813	6.12501	1.27221	2.69446e-05	0.000376195	gain
chr10	82569479	82570339	861	4.79678	6.47089	1.15503	2.7578e-05	0.000383543	gain
chr6	52513223	52514572	1350	5.66631	6.9993	1.00834	2.86888e-05	0.000396952	gain
chr7	5912817	5913786	970	5.50492	6.84593	1.01276	3.19505e-05	0.000435601	gain
chr11	108595485	108596605	1121	5.23582	6.72805	1.08021	3.23637e-05	0.000440175	gain
chr14	71603354	71604631	1278	3.81989	6.19019	1.33676	3.42672e-05	0.000463534	gain
chr13	48637365	48638484	1120	4.37547	6.34311	1.22411	3.56968e-05	0.000479643	gain
chr11	91087331	91087890	560	3.19691	5.7525	1.3792	3.63488e-05	0.00048662	gain
chr1	77599004	77600170	1167	4.36653	6.21876	1.18857	3.92218e-05	0.000519278	gain
chr3	88002200	88002876	677	3.87338	6.03651	1.27714	4.05627e-05	0.000534871	gain
chr2	86734547	86735466	920	4.69347	6.37312	1.12912	4.21675e-05	0.000552291	gain
chr14	64932138	64933885	1748	5.24461	6.86631	1.11691	4.50801e-05	0.00058381	gain
chr8	47408635	47409971	1337	5.30755	6.8816	1.09272	5.16973e-05	0.000657344	gain
chr17	30377534	30379022	1489	5.78836	7.17077	1.00182	5.62033e-05	0.000704288	gain
chrX	6279712	6280442	731	3.29743	5.76888	1.3125	5.66576e-05	0.000709125	gain
chr14	122649230	122651397	2168	5.63094	6.99613	1.01019	5.69043e-05	0.000711498	gain
chr2	143620453	143621632	1180	5.16069	6.6395	1.04002	5.98912e-05	0.000743028	gain
chr7	58228877	58229864	988	3.9483	5.97368	1.21004	6.20381e-05	0.000765957	gain
chr12	25443839	25444755	917	4.62046	6.34352	1.12985	6.22354e-05	0.000767069	gain
chr13	98357869	98359573	1705	5.38728	6.76897	1.00598	6.28221e-05	0.000773688	gain
chr13	115118632	115119422	791	4.28389	6.14189	1.15931	6.61982e-05	0.000809823	gain
chr12	76243497	76244849	1353	5.43617	6.80883	1.00012	7.01816e-05	0.000851198	gain
chr2	89618943	89619815	873	4.84322	6.41666	1.07103	7.1001e-05	0.000859797	gain
chr17	14860745	14861731	987	4.60361	6.35235	1.11535	7.48033e-05	0.000898505	gain
chr2	126302682	126303442	761	3.81243	5.92075	1.21243	7.63017e-05	0.000912084	gain
chr19	25282984	25283730	747	4.69655	6.32591	1.08558	7.66827e-05	0.000916134	gain
chr4	34857615	34858843	1229	4.8761	6.46467	1.07085	7.9738e-05	0.000948152	gain
chr10	24048711	24049332	622	3.61447	5.87333	1.23082	7.97433e-05	0.000948152	gain
chr8	5044655	5045541	887	4.62098	6.34102	1.10577	8.30765e-05	0.000983654	gain
chr2	90977556	90978238	683	3.25224	5.66082	1.24997	8.93703e-05	0.00104861	gain
chr1	24045302	24046630	1329	4.55935	6.2375	1.08728	9.67264e-05	0.00112286	gain
chr5	79213557	79214509	953	5.15515	6.60036	1.01473	0.000100885	0.00116397	gain
chr6	18415813	18416509	697	4.80958	6.39339	1.05359	0.000103476	0.00118819	gain
chr17	71844828	71845818	991	5.047	6.58792	1.03274	0.000107726	0.00123151	gain
chr7	33934064	33935153	1090	4.60309	6.25644	1.07069	0.000110859	0.00126315	gain
chr8	22805842	22806398	557	4.15362	6.07769	1.12504	0.000122423	0.00137529	gain
chr17	18530045	18530723	679	4.44411	6.18393	1.08505	0.000131068	0.00145613	gain
chr15	88182911	88183702	792	4.22911	6.04462	1.10048	0.000134194	0.00148609	gain
chr1	128832125	128833079	955	4.46825	6.16518	1.06581	0.0001406	0.00154603	gain
chr7	77811331	77812145	815	4.57108	6.28678	1.06649	0.00014083	0.00154801	gain
chr1	173562669	173563139	471	2.79436	5.45265	1.20265	0.000154422	0.00167204	gain
chr13	3240093	3241112	1020	4.86113	6.47527	1.03728	0.000166411	0.00177684	gain
chr2	148100148	148100967	820	4.91398	6.40821	1.0048	0.000167164	0.00178365	gain
chr17	57170400	57170952	553	1.56488	5.22816	1.20556	0.000169377	0.00180418	gain
chr13	27966262	27967150	889	3.69655	5.76454	1.11915	0.000187084	0.00196126	gain
chr4	13908719	13909986	1268	4.31886	6.07669	1.06395	0.000188862	0.00197757	gain
chr18	79086460	79087215	756	3.16773	5.56684	1.14857	0.000199796	0.00207463	gain
chr18	3592698	3593523	826	4.19255	6.16801	1.09183	0.000200379	0.00207895	gain
chr16	79295288	79295878	591	4.41523	6.247	1.07616	0.000204135	0.00211068	gain
chr15	3210378	3211146	769	4.67696	6.32464	1.02524	0.000205142	0.00211919	gain
chr5	32434220	32434984	765	4.68989	6.256	1.00515	0.000224331	0.00228403	gain
chr14	41007863	41008707	845	4.24317	6.02266	1.05065	0.000228208	0.00231599	gain
chr13	23031939	23033042	1104	4.27913	6.03135	1.04625	0.000233815	0.00236518	gain
chr11	107229650	107230257	608	4.36592	6.07794	1.02724	0.000273963	0.0026943	gain
chr7	31527579	31528086	508	4.27501	6.0084	1.02649	0.000276715	0.00271708	gain
chr1	180528638	180529826	1189	3.86792	5.88182	1.04803	0.00034059	0.00322923	gain
chr2	52590338	52590817	480	2.28928	5.27043	1.07206	0.000349862	0.00330406	gain
chr4	110597482	110598028	547	3.86157	5.79106	1.03219	0.000367309	0.00343808	gain
chr1	58632509	58633534	1026	3.95428	5.83426	1.02521	0.000369999	0.00345898	gain
chr3	6843029	6843762	734	4.17217	5.94678	1.01283	0.000370792	0.00346404	gain
chr6	39785785	39786448	664	3.54123	5.64619	1.03711	0.000411751	0.00378085	gain
chr4	66555076	66555849	774	3.98222	5.84564	1.01195	0.000413176	0.00379084	gain
chr17	9610737	9611293	557	3.50316	5.63584	1.0379	0.000418085	0.00382793	gain
chr6	101265274	101266205	932	3.51829	5.64417	1.03467	0.000429836	0.00391853	gain
chr4	4198528	4199260	733	3.32412	5.56791	1.01625	0.000517112	0.0045886	gain
chr10	123840215	123840981	767	3.8181	5.79259	1.00119	0.000534705	0.00471483	gain
chr19	6051030	6051640	611	3.08738	5.45072	1.00975	0.000552484	0.00484655	gain
chr13	50921015	50921693	679	2.93626	5.41666	1.0063	0.000559201	0.00489376	gain
chrX	103977621	103991020	13400	13.1807	11.9105	-1.26505	5.20822e-239	3.24431e-234	loss
chrX	162754017	162763814	9798	13.1318	12.0828	-1.04414	5.06664e-175	1.57806e-170	loss
chrX	139354860	139361075	6216	12.2665	10.951	-1.30468	4.01192e-143	8.33036e-139	loss
chrX	103632687	103640325	7639	12.6627	11.5044	-1.15034	8.57718e-141	1.33572e-136	loss
chr5	145298282	145310686	12405	11.9512	10.49	-1.44716	3.81504e-134	4.75293e-130	loss
chrX	144310455	144320794	10340	12.6672	11.5561	-1.10309	2.3261e-116	2.06996e-112	loss
chrX	103640489	103655135	14647	12.3211	11.1899	-1.12189	1.5294e-108	1.19087e-104	loss
chrX	101521636	101534150	12515	12.107	10.946	-1.15102	6.23133e-107	4.31291e-103	loss
chrX	153113410	153120958	7549	11.7255	10.4697	-1.24146	2.68837e-95	1.5224e-91	loss
chr3	18692701	18700496	7796	12.1246	11.0339	-1.08096	1.23284e-89	5.90737e-86	loss
chrX	94120889	94124615	3727	12.1352	11.0052	-1.11745	2.57098e-85	1.06768e-81	loss
chrX	106984664	106990467	5804	11.8158	10.6219	-1.17946	2.28499e-84	8.89605e-81	loss
chrX	164379624	164384356	4733	11.5443	10.3179	-1.20921	1.42817e-72	4.44817e-69	loss
chrX	106600652	106605710	5059	11.592	10.4125	-1.16336	2.05013e-70	5.80486e-67	loss
chr4	41625922	41632615	6694	11.6167	10.5146	-1.08823	2.86193e-66	7.13102e-63	loss
chrX	97374223	97378376	4154	11.2166	9.98594	-1.2107	3.7513e-65	8.98755e-62	loss
chr8	126536387	126540948	4562	11.2762	10.008	-1.24836	3.08472e-64	6.86263e-61	loss
chrX	166508593	166516062	7470	11.2542	10.1057	-1.13124	5.12681e-62	9.67756e-59	loss
chrX	152761682	152767313	5632	10.9477	9.64754	-1.27689	1.16789e-59	1.91448e-56	loss
chrX	139332764	139337075	4312	10.635	9.19105	-1.41319	5.31279e-59	8.27361e-56	loss
chrX	156299542	156307883	8342	11.6367	10.6052	-1.01628	1.71706e-55	2.60876e-52	loss
chr10	60811047	60818822	7776	11.8408	10.8229	-1.00341	1.27327e-50	1.55519e-47	loss
chrX	103248429	103251357	2929	10.7439	9.49093	-1.22604	1.01908e-49	1.16277e-46	loss
chr11	105149955	105153885	3931	10.4016	9.00127	-1.36441	8.80635e-49	9.45802e-46	loss
chrX	111501695	111503920	2226	8.59499	4.08019	-4.47275	5.09411e-48	5.11811e-45	loss
chrX	138674673	138677575	2903	9.78265	7.98401	-1.74612	1.40898e-47	1.37138e-44	loss
chr1	39654035	39656847	2813	9.83912	8.09689	-1.69068	2.21651e-47	2.12417e-44	loss
chrX	162702896	162706349	3454	10.4051	8.89455	-1.47055	2.2738e-47	2.14606e-44	loss
chr17	29456592	29462108	5517	10.8607	9.59797	-1.23424	2.56759e-47	2.35207e-44	loss
chrX	99329911	99334536	4626	9.90816	8.23408	-1.62356	6.09746e-45	5.20305e-42	loss
chrX	104412442	104415077	2636	10.7277	9.61413	-1.09081	6.24743e-43	4.74591e-40	loss
chrX	151518727	151522761	4035	11.0636	10.0234	-1.02064	6.40538e-43	4.80727e-40	loss
chr2	18616218	18620845	4628	10.2579	8.90078	-1.31813	5.12459e-42	3.66921e-39	loss
chrX	94211950	94214150	2201	10.7861	9.72834	-1.03734	2.52294e-40	1.60366e-37	loss
chrX	129743833	129751015	7183	10.925	9.88661	-1.01703	9.4475e-40	5.82677e-37	loss
chrX	103423772	103429424	5653	9.52611	7.73859	-1.72415	7.56123e-39	4.48575e-36	loss
chrX	166529551	166535779	6229	10.861	9.75681	-1.08066	1.72943e-38	9.70539e-36	loss
chr1	118527748	118530528	2781	9.30359	7.45342	-1.78235	2.48786e-37	1.3476e-34	loss
chrX	164268187	164272216	4030	10.6017	9.46983	-1.10314	5.38386e-37	2.84213e-34	loss
chr15	93003556	93007918	4363	10.6107	9.53793	-1.04862	2.048e-36	1.03719e-33	loss
chrX	117313049	117318766	5718	10.5896	9.40754	-1.14993	2.73518e-36	1.36304e-33	loss
chrX	117218214	117223011	4798	10.4818	9.34095	-1.11274	1.1047e-35	5.37609e-33	loss
chrX	99566819	99569024	2206	9.22337	7.35943	-1.79206	3.19305e-35	1.54187e-32	loss
chr2	132646609	132650406	3798	9.1321	7.14261	-1.91254	3.95668e-35	1.89592e-32	loss
chr2	127424228	127426237	2010	8.27728	4.96002	-3.20956	6.16122e-35	2.90754e-32	loss
chr18	61213574	61218394	4821	9.74678	8.29294	-1.40061	1.05964e-34	4.96294e-32	loss
chrX	94989133	94991801	2669	9.28076	7.49623	-1.71076	2.02591e-34	9.27927e-32	loss
chrX	127219144	127223675	4532	9.98078	8.52938	-1.39522	1.05243e-33	4.64951e-31	loss
chrX	102002498	102007784	5287	10.2278	9.06659	-1.12778	2.40359e-33	1.04702e-30	loss
chrX	150586838	150589978	3141	10.6051	9.56158	-1.01718	4.22206e-33	1.80137e-30	loss
chr13	19135481	19140241	4761	10.2835	9.14764	-1.10458	1.2117e-32	4.96574e-30	loss
chrX	128574799	128579559	4761	10.4795	9.41941	-1.03288	1.60001e-32	6.47195e-30	loss
chr17	87521123	87524045	2923	9.66207	8.13759	-1.46149	2.21187e-32	8.7759e-30	loss
chrX	167381277	167384559	3283	10.5361	9.43358	-1.07311	5.01104e-32	1.92684e-29	loss
chrX	164073799	164077603	3805	10.4146	9.36123	-1.02742	1.64024e-31	6.04578e-29	loss
chrX	101983371	101987711	4341	9.06024	7.11851	-1.85846	4.42896e-31	1.59473e-28	loss
chrX	159526256	159530075	3820	9.86606	8.40843	-1.39915	5.01506e-31	1.79539e-28	loss
chr3	101211461	101214695	3235	9.17894	7.45371	-1.64537	7.6806e-31	2.71841e-28	loss
chr9	19092554	19098711	6158	9.60862	8.21008	-1.34222	1.89988e-30	6.5026e-28	loss
chr15	38180932	38183088	2157	8.76143	6.70065	-1.96725	1.07975e-29	3.59677e-27	loss
chrX	160501246	160503474	2229	10.2613	9.15683	-1.07093	1.57833e-29	5.17459e-27	loss
chrX	153722440	153725830	3391	10.1712	9.00406	-1.12969	1.71723e-29	5.60051e-27	loss
chrX	99284735	99286681	1947	8.2294	5.34643	-2.76031	1.99194e-29	6.4291e-27	loss
chr2	35569458	35571597	2140	7.87122	3.83367	-3.94497	4.46531e-29	1.41194e-26	loss
chrX	156709868	156712802	2935	9.54251	8.13841	-1.33984	6.8066e-28	1.92726e-25	loss
chrX	99442317	99444234	1918	8.04171	4.83367	-3.06207	1.20942e-27	3.34831e-25	loss
chrX	151122061	151126068	4008	9.20462	7.63201	-1.49402	2.22265e-27	6.04599e-25	loss
chrX	103403081	103406425	3345	9.61889	8.26889	-1.29256	3.8896e-27	1.04436e-24	loss
chrX	162900069	162903039	2971	9.71614	8.45227	-1.21232	5.60175e-27	1.48487e-24	loss
chr14	47420469	47423650	3182	9.84941	8.67081	-1.13666	9.12718e-27	2.36896e-24	loss
chrX	104259463	104263031	3569	9.20938	7.67835	-1.45212	1.43451e-26	3.67731e-24	loss
chrX	73038779	73040871	2093	7.93535	2.25698	-5.56911	1.47936e-26	3.77674e-24	loss
chrX	95165175	95167417	2243	9.72143	8.39598	-1.26666	1.9481e-26	4.95311e-24	loss
chr9	46954298	46958938	4641	9.15888	7.62092	-1.45841	2.61015e-26	6.58264e-24	loss
chrX	166477397	166480881	3485	10.2004	9.1504	-1.01708	5.29717e-26	1.30941e-23	loss
chrX	102683992	102688979	4988	9.21578	7.71465	-1.42509	5.47868e-26	1.34892e-23	loss
chr3	35083529	35086645	3117	9.56106	8.25727	-1.24738	6.194e-26	1.509e-23	loss
chrX	99056862	99059227	2366	8.55417	6.3844	-2.05891	6.58277e-26	1.59554e-23	loss
chr2	77301756	77305068	3313	9.51205	8.21002	-1.24494	8.84072e-26	2.12628e-23	loss
chrX	114692543	114695952	3410	9.60382	8.34914	-1.20242	1.16558e-25	2.79255e-23	loss
chrX	168672055	168674820	2766	9.8457	8.71625	-1.08915	2.16217e-25	5.08249e-23	loss
chrX	159514170	159515749	1580	7.87169	4.72205	-2.98946	2.86539e-25	6.68504e-23	loss
chr3	107849187	107852040	2854	9.92931	8.82933	-1.06086	3.88369e-25	8.89422e-23	loss
chrX	103694583	103696882	2300	8.36526	6.05242	-2.18817	1.07809e-24	2.38144e-22	loss
chrX	99047450	99050093	2644	8.21466	5.5398	-2.53813	1.26428e-24	2.77304e-22	loss
chr17	29746043	29748958	2916	9.71265	8.41707	-1.2385	1.28409e-24	2.80662e-22	loss
chrX	161281357	161286211	4855	10.1587	9.07234	-1.04718	1.78865e-24	3.84202e-22	loss
chrX	124048097	124050440	2344	9.00008	7.32391	-1.57722	1.89591e-24	4.04453e-22	loss
chr18	61245006	61247493	2488	9.10893	7.58537	-1.43692	2.61253e-24	5.46106e-22	loss
chrX	159520935	159523610	2676	9.07484	7.41596	-1.56182	3.30343e-24	6.79881e-22	loss
chrX	160771889	160774715	2827	9.30381	7.92945	-1.304	4.00007e-24	8.06383e-22	loss
chr2	92230080	92235207	5128	9.34947	7.97388	-1.3056	4.30156e-24	8.5608e-22	loss
chrX	120942904	120946268	3365	9.87936	8.75824	-1.07936	4.46824e-24	8.83605e-22	loss
chrX	152974064	152975592	1529	9.33359	7.98455	-1.28295	4.72554e-24	9.31529e-22	loss
chrX	127090895	127095347	4453	10.002	8.96406	-1.00473	4.88264e-24	9.59462e-22	loss
chrX	123102800	123104203	1404	7.58781	3.07016	-4.40945	5.11865e-24	1.00268e-21	loss
chr5	137080699	137082505	1807	7.79634	4.74905	-2.8804	7.13758e-24	1.37227e-21	loss
chrX	161068748	161072799	4052	9.93177	8.84801	-1.0432	1.21444e-23	2.2855e-21	loss
chr2	31452948	31455813	2866	9.45418	8.06561	-1.31335	1.40254e-23	2.60797e-21	loss
chrX	109012319	109015880	3562	9.90068	8.85291	-1.01135	2.44014e-23	4.41865e-21	loss
chrX	151095351	151097442	2092	9.47209	8.19049	-1.21973	5.45803e-23	9.71405e-21	loss
chr19	45207448	45209790	2343	9.86555	8.73048	-1.08881	8.36382e-23	1.46348e-20	loss
chr1	59607772	59611185	3414	8.74193	6.99274	-1.63727	1.23903e-22	2.138e-20	loss
chrX	111461473	111464213	2741	10.2857	9.23222	-1.01631	1.48984e-22	2.53818e-20	loss
chr11	117597168	117602089	4922	9.1361	7.6967	-1.35903	1.52788e-22	2.58628e-20	loss
chrX	126654501	126657018	2518	9.83536	8.71036	-1.07833	2.43443e-22	4.01178e-20	loss
chrX	159517085	159519619	2535	8.58597	6.68511	-1.77964	2.47502e-22	4.0572e-20	loss
chr14	66026854	66029169	2316	9.16151	7.7752	-1.31078	2.7952e-22	4.53434e-20	loss
chr11	118401089	118405327	4239	9.61361	8.39382	-1.16112	3.50922e-22	5.63393e-20	loss
chr1	89187918	89192506	4589	9.68101	8.59124	-1.04619	1.87481e-21	2.84843e-19	loss
chrX	162848094	162849944	1851	9.00333	7.57445	-1.3428	5.83966e-21	8.57934e-19	loss
chr2	35612951	35615289	2339	7.69545	4.63788	-2.86751	6.08919e-21	8.92311e-19	loss
chrX	95371733	95374916	3184	9.48587	8.30832	-1.12265	6.34969e-21	9.26311e-19	loss
chr11	115100582	115103425	2844	9.19461	7.712	-1.38648	7.13716e-21	1.03634e-18	loss
chr3	83785655	83788739	3085	9.12842	7.56424	-1.45752	8.87814e-21	1.27722e-18	loss
chrX	166617649	166622461	4813	8.95791	7.45429	-1.40769	1.03955e-20	1.48522e-18	loss
chrX	93830917	93833049	2133	9.69307	8.62521	-1.02383	1.05771e-20	1.50771e-18	loss
chr3	142619472	142621722	2251	9.31925	8.07521	-1.1779	1.51569e-20	2.12647e-18	loss
chr11	5494223	5496880	2658	9.05068	7.61385	-1.3443	1.72507e-20	2.41478e-18	loss
chr5	35899434	35902019	2586	9.45172	8.24817	-1.14137	2.67091e-20	3.68906e-18	loss
chr13	51013906	51018578	4673	9.40101	8.24282	-1.10334	3.67561e-20	5.0278e-18	loss
chrX	103628184	103632536	4353	9.07742	7.6265	-1.35438	6.37701e-20	8.46987e-18	loss
chr8	61926517	61929083	2567	9.06188	7.69523	-1.28199	6.5044e-20	8.62069e-18	loss
chr10	111376901	111379756	2856	9.2237	7.95242	-1.20005	7.34397e-20	9.67168e-18	loss
chrX	152367663	152369883	2221	9.5879	8.40017	-1.12447	1.61476e-19	2.0612e-17	loss
chr7	79867911	79871010	3100	8.89094	7.4105	-1.3777	2.18248e-19	2.73543e-17	loss
chrX	166660606	166662513	1908	8.75183	7.2535	-1.39395	2.37325e-19	2.94491e-17	loss
chr17	31831919	31835487	3569	9.47128	8.23239	-1.16778	2.62205e-19	3.24717e-17	loss
chrX	159531048	159534029	2982	9.48698	8.39062	-1.04726	3.14518e-19	3.87193e-17	loss
chrX	167232137	167234054	1918	8.6271	7.05509	-1.45613	3.54233e-19	4.35224e-17	loss
chr9	41934711	41936553	1843	9.48458	8.3956	-1.0384	5.47027e-19	6.56554e-17	loss
chrX	139609110	139611484	2375	9.69107	8.62628	-1.01914	5.78241e-19	6.90034e-17	loss
chr3	121600262	121602972	2711	8.74841	7.26725	-1.37675	6.0271e-19	7.15125e-17	loss
chrX	162681064	162683162	2099	8.06766	5.85984	-2.04595	6.3749e-19	7.53521e-17	loss
chrX	101697417	101699065	1649	8.31119	6.3571	-1.79858	9.53826e-19	1.12105e-16	loss
chrX	97679680	97681640	1961	8.53786	6.85766	-1.54638	9.70993e-19	1.13908e-16	loss
chrX	131131416	131134179	2764	9.37165	8.24209	-1.07347	1.88496e-18	2.17441e-16	loss
chrX	116803442	116806041	2600	8.24587	6.24041	-1.84646	2.4647e-18	2.82226e-16	loss
chr10	21845996	21848868	2873	8.59943	6.98348	-1.48985	2.54794e-18	2.91223e-16	loss
chr2	172870990	172873572	2583	9.42872	8.33584	-1.04195	2.72702e-18	3.1112e-16	loss
chr18	24214346	24216780	2435	7.88643	5.51837	-2.18663	3.94176e-18	4.43213e-16	loss
chrX	99325248	99327188	1941	7.82568	5.50557	-2.13807	4.27383e-18	4.77106e-16	loss
chrX	160220550	160224609	4060	9.39307	8.2618	-1.07163	5.33287e-18	5.88999e-16	loss
chrX	155261226	155263880	2655	9.1308	7.88908	-1.16599	6.46702e-18	7.06743e-16	loss
chrX	135865684	135867643	1960	9.38224	8.28426	-1.04408	6.66346e-18	7.26936e-16	loss
chr11	101612903	101614945	2043	8.89328	7.59389	-1.2136	4.38025e-17	4.43666e-15	loss
chrX	139023455	139026083	2629	8.38387	6.74234	-1.49888	5.01604e-17	5.06417e-15	loss
chr2	178632648	178636473	3826	9.24159	7.9946	-1.16801	5.04733e-17	5.08751e-15	loss
chr2	73596294	73598635	2342	8.19833	6.39972	-1.63758	8.02673e-17	7.94914e-15	loss
chr14	7951941	7956372	4432	9.39237	8.3317	-1.00869	8.82738e-17	8.65945e-15	loss
chr11	21033160	21035856	2697	8.60786	7.10775	-1.37863	1.04936e-16	1.02456e-14	loss
chrX	111630666	111632122	1457	7.86619	5.76329	-1.91262	1.06132e-16	1.03461e-14	loss
chr15	93000996	93003342	2347	8.93721	7.69654	-1.16142	1.14404e-16	1.11177e-14	loss
chr4	125409106	125412412	3307	8.97025	7.70836	-1.18024	1.22593e-16	1.18765e-14	loss
chrX	150956364	150958150	1787	9.1281	7.98448	-1.07838	1.32948e-16	1.28397e-14	loss
chrX	127523302	127526418	3117	9.3101	8.21842	-1.03548	1.45944e-16	1.40079e-14	loss
chrX	164418154	164420958	2805	9.30948	8.24839	-1.00752	1.51135e-16	1.44616e-14	loss
chr4	135578513	135582985	4473	9.25718	7.95344	-1.21567	1.75986e-16	1.66604e-14	loss
chrX	161161708	161163833	2126	9.42866	8.34417	-1.02786	1.94414e-16	1.82661e-14	loss
chrX	162751842	162753775	1934	8.32034	6.69274	-1.48285	2.41556e-16	2.24182e-14	loss
chr7	110606088	110607760	1673	8.46233	6.73957	-1.56606	2.41845e-16	2.24182e-14	loss
chrX	127545203	127548890	3688	9.45062	8.37355	-1.01824	3.02744e-16	2.78149e-14	loss
chr10	111419708	111423214	3507	8.85972	7.59433	-1.17965	3.20775e-16	2.93849e-14	loss
chrX	163131849	163133582	1734	8.10657	6.30722	-1.62964	4.10704e-16	3.69171e-14	loss
chr10	8557829	8560272	2444	9.25634	8.18436	-1.01609	6.47792e-16	5.69947e-14	loss
chr2	104558281	104560859	2579	8.75815	7.43496	-1.22628	7.04856e-16	6.1667e-14	loss
chr8	126665385	126667970	2586	9.24466	8.15072	-1.03209	1.08472e-15	9.37498e-14	loss
chr17	29436676	29438615	1940	8.11945	6.35524	-1.59379	1.08511e-15	9.37498e-14	loss
chr5	104859299	104860499	1201	7.38996	4.6372	-2.50355	1.17934e-15	1.0119e-13	loss
chrX	103408322	103410307	1986	8.41037	6.71151	-1.53183	1.32296e-15	1.132e-13	loss
chr15	37214873	37216683	1811	8.3818	6.83834	-1.40292	1.45017e-15	1.23071e-13	loss
chr1	155029779	155032251	2473	8.72182	7.41834	-1.20615	1.5993e-15	1.35358e-13	loss
chr7	102288586	102290122	1537	7.68917	5.48513	-1.9895	1.69667e-15	1.4321e-13	loss
chr14	68036241	68038414	2174	8.58581	7.20294	-1.27119	1.98014e-15	1.66012e-13	loss
chrX	123149591	123150659	1069	7.55583	5.20976	-2.12027	2.51045e-15	2.09066e-13	loss
chr4	59117287	59119054	1768	8.5942	7.21842	-1.26518	2.60359e-15	2.16532e-13	loss
chr7	38027086	38031992	4907	9.17353	8.10834	-1.00566	2.75413e-15	2.27232e-13	loss
chrX	99335136	99337249	2114	7.57485	5.22681	-2.12151	3.16975e-15	2.59461e-13	loss
chr11	52339269	52342477	3209	8.89651	7.67662	-1.13525	3.5828e-15	2.91358e-13	loss
chr6	122468407	122470748	2342	8.35001	6.81936	-1.39012	4.44093e-15	3.57872e-13	loss
chrX	161064387	161066916	2530	8.58774	7.15311	-1.30791	4.60057e-15	3.69779e-13	loss
chr4	120516549	120519329	2781	8.32146	6.75634	-1.41758	4.72049e-15	3.78441e-13	loss
chr5	120886964	120889437	2474	8.66779	7.33568	-1.22484	5.05441e-15	4.03136e-13	loss
chr2	26485535	26488836	3302	9.10948	7.92869	-1.09939	5.41768e-15	4.29361e-13	loss
chr12	69757075	69759910	2836	9.30641	8.18614	-1.04753	8.91226e-15	6.88787e-13	loss
chr6	57580253	57582774	2522	9.04057	7.84074	-1.11527	9.68156e-15	7.42714e-13	loss
chr13	49306634	49308609	1976	8.36244	6.78792	-1.42205	1.016e-14	7.7846e-13	loss
chrX	68761782	68762591	810	7.20881	4.47127	-2.46358	1.1678e-14	8.88209e-13	loss
chr2	167077748	167080369	2622	8.72511	7.35623	-1.25168	1.35825e-14	1.02184e-12	loss
chr5	147989179	147991883	2705	9.0996	8.02012	-1.01652	1.63108e-14	1.21827e-12	loss
chr6	53623561	53625841	2281	8.94656	7.72948	-1.13181	1.79393e-14	1.32402e-12	loss
chr4	138706124	138707898	1775	8.16325	6.52986	-1.46754	2.01947e-14	1.48872e-12	loss
chr19	56934904	56937126	2223	9.23021	8.11079	-1.04687	2.59037e-14	1.88504e-12	loss
chrX	136788543	136791033	2491	7.88694	6.03032	-1.65051	2.8091e-14	2.03471e-12	loss
chr1	39663230	39665153	1924	7.90059	5.96964	-1.7171	2.81428e-14	2.03609e-12	loss
chrX	96120601	96122869	2269	7.84789	5.869	-1.75838	2.99993e-14	2.16036e-12	loss
chrX	101303041	101305393	2353	8.87679	7.67852	-1.11343	4.67778e-14	3.315e-12	loss
chrX	111078296	111080763	2468	9.1601	8.03575	-1.04942	5.57191e-14	3.89546e-12	loss
chrX	139781762	139783885	2124	8.56623	7.15477	-1.27808	5.98692e-14	4.17623e-12	loss
chr4	140585340	140587371	2032	8.27039	6.7794	-1.34363	6.56543e-14	4.56954e-12	loss
chr6	83127173	83129337	2165	8.01759	6.13263	-1.67381	6.76505e-14	4.69798e-12	loss
chrX	166538186	166540532	2347	7.89331	5.96937	-1.70372	6.92417e-14	4.80312e-12	loss
chr11	51880485	51884747	4263	8.96337	7.87888	-1.01568	7.04479e-14	4.87593e-12	loss
chrX	169592873	169595149	2277	8.99352	7.89731	-1.02392	8.81549e-14	6.02782e-12	loss
chr19	10740002	10742049	2048	8.58408	7.24622	-1.22169	9.25661e-14	6.30868e-12	loss
chrX	102718048	102719870	1823	8.55499	7.20248	-1.23	9.70591e-14	6.58606e-12	loss
chr2	167697624	167698763	1140	7.74642	5.7935	-1.7228	1.15128e-13	7.71963e-12	loss
chr16	35918375	35919639	1265	6.7808	1.66315	-4.89345	1.15986e-13	7.7688e-12	loss
chr7	6858342	6859957	1616	8.12511	6.53817	-1.41829	1.51652e-13	1.00711e-11	loss
chr3	9081466	9083474	2009	8.16081	6.33128	-1.61156	1.59675e-13	1.05477e-11	loss
chr7	123096626	123099306	2681	9.03459	7.9625	-1.00242	1.7993e-13	1.1761e-11	loss
chrX	92660700	92663819	3120	8.6477	7.18806	-1.31393	1.81186e-13	1.18307e-11	loss
chrX	159507653	159509031	1379	7.43486	5.2093	-1.96615	1.91506e-13	1.24783e-11	loss
chr2	77505314	77508005	2692	9.19459	8.02159	-1.08313	1.93815e-13	1.26024e-11	loss
chrX	102166301	102168184	1884	8.9093	7.79651	-1.0387	2.00255e-13	1.2967e-11	loss
chr1	120077053	120079632	2580	8.29916	6.79472	-1.3495	2.10257e-13	1.35864e-11	loss
chrX	123088168	123091069	2902	8.54858	7.09209	-1.31217	2.20053e-13	1.41607e-11	loss
chr10	21936434	21938518	2085	8.92251	7.83059	-1.0178	3.66616e-13	2.2906e-11	loss
chrX	135008698	135009867	1170	9.02788	7.9219	-1.02833	3.92185e-13	2.443e-11	loss
chr8	45062915	45065396	2482	8.73159	7.50152	-1.12805	4.27697e-13	2.64569e-11	loss
chr7	123084148	123086878	2731	8.91991	7.84884	-1.00111	4.78101e-13	2.92553e-11	loss
chrX	103336135	103337889	1755	7.9795	6.364	-1.43154	4.93178e-13	3.00304e-11	loss
chr5	114913261	114915300	2040	7.73543	5.77925	-1.71734	5.27058e-13	3.19684e-11	loss
chrX	168868222	168870091	1870	8.16588	6.6929	-1.31965	5.31928e-13	3.22323e-11	loss
chr9	63091196	63093260	2065	8.60738	7.40467	-1.1067	5.85356e-13	3.53323e-11	loss
chr5	150063914	150065616	1703	7.63932	5.66015	-1.72755	7.54151e-13	4.46131e-11	loss
chrX	103672921	103674942	2022	8.40295	7.01888	-1.24592	7.60929e-13	4.49713e-11	loss
chr11	104624177	104625857	1681	7.63378	5.58193	-1.79131	8.75809e-13	5.13225e-11	loss
chr11	104660844	104662344	1501	6.8815	3.60939	-2.90423	9.0854e-13	5.31906e-11	loss
chr19	36226621	36229292	2672	8.75113	7.48574	-1.15407	9.11908e-13	5.33376e-11	loss
chr9	70081691	70083600	1910	8.45744	7.1604	-1.17796	9.16993e-13	5.35847e-11	loss
chr17	11066372	11069215	2844	8.70187	7.51411	-1.09217	1.06959e-12	6.19211e-11	loss
chr11	16524910	16527530	2621	8.85544	7.72497	-1.04393	1.17971e-12	6.78983e-11	loss
chr11	5055771	5058595	2825	7.98996	6.35545	-1.44298	1.20311e-12	6.91368e-11	loss
chr5	148741042	148742590	1549	7.30986	5.05725	-1.96425	1.43378e-12	8.19383e-11	loss
chr11	54921038	54923877	2840	8.61885	7.39595	-1.12178	1.47171e-12	8.38752e-11	loss
chrX	167343653	167345826	2174	8.05701	6.41219	-1.44769	1.48863e-12	8.46072e-11	loss
chr11	4235480	4237113	1634	7.14871	4.69192	-2.1448	1.51721e-12	8.60748e-11	loss
chr11	84958619	84961118	2500	8.88344	7.79705	-1.00941	1.6415e-12	9.23688e-11	loss
chr1	89014598	89016657	2060	8.47517	7.19575	-1.16087	1.95351e-12	1.08942e-10	loss
chr2	35538708	35540723	2016	8.41807	7.13835	-1.15994	2.67403e-12	1.47017e-10	loss
chr5	120906714	120909564	2851	8.64485	7.26664	-1.2386	2.68906e-12	1.47713e-10	loss
chr1	119437641	119438927	1287	6.64647	2.65244	-3.63565	2.7073e-12	1.48584e-10	loss
chrX	134194044	134195368	1325	7.46473	5.29196	-1.8866	2.71487e-12	1.48868e-10	loss
chr2	77343978	77347142	3165	8.58709	7.36939	-1.112	2.76335e-12	1.51394e-10	loss
chrX	153155035	153156534	1500	8.01442	6.43477	-1.39315	2.98426e-12	1.62071e-10	loss
chrX	107815547	107816747	1201	8.34657	6.99128	-1.21691	3.00622e-12	1.63121e-10	loss
chrX	103272612	103275257	2646	8.86366	7.74633	-1.02963	3.5747e-12	1.91466e-10	loss
chrX	134276048	134278700	2653	8.54575	7.31564	-1.12328	3.64576e-12	1.95104e-10	loss
chr9	64121975	64123677	1703	7.86572	6.05826	-1.57267	3.78958e-12	2.02153e-10	loss
chrX	101681059	101682592	1534	8.02046	6.46276	-1.37379	4.49893e-12	2.37901e-10	loss
chrX	104656064	104658633	2570	8.72006	7.57742	-1.04888	5.33173e-12	2.79566e-10	loss
chr10	60835231	60837408	2178	7.97603	6.43398	-1.35544	6.63061e-12	3.42199e-10	loss
chrX	107003582	107004980	1399	7.27509	5.07769	-1.89332	7.60073e-12	3.88723e-10	loss
chrX	98206439	98207922	1484	7.86175	6.22974	-1.42428	7.7104e-12	3.94008e-10	loss
chr11	84635068	84636802	1735	8.80485	7.63128	-1.07378	7.79466e-12	3.97336e-10	loss
chrX	99454761	99457798	3038	9.02566	6.65192	-2.04469	8.64603e-12	4.37869e-10	loss
chrX	98265646	98267975	2330	8.7419	7.57547	-1.06729	9.17944e-12	4.62252e-10	loss
chr5	116418935	116421285	2351	8.71088	7.61446	-1.01253	1.03845e-11	5.19995e-10	loss
chr2	153469267	153470571	1305	6.93317	4.20793	-2.35379	1.05687e-11	5.28366e-10	loss
chr3	27862565	27864345	1781	7.83279	6.2174	-1.40941	1.16793e-11	5.79705e-10	loss
chr18	82545778	82547827	2050	8.5688	7.42273	-1.05185	1.43148e-11	7.049e-10	loss
chr4	148880634	148882134	1501	7.4103	5.3038	-1.79743	1.5418e-11	7.56833e-10	loss
chr7	62463669	62464672	1004	7.63192	5.88469	-1.50603	1.56335e-11	7.66807e-10	loss
chrX	151150392	151151980	1589	7.40686	5.41587	-1.70075	1.71063e-11	8.36411e-10	loss
chrX	129668131	129670624	2494	8.68618	7.59874	-1.00359	1.89802e-11	9.22244e-10	loss
chr12	105611801	105613414	1614	8.01432	6.54697	-1.29387	1.97273e-11	9.56306e-10	loss
chrX	163952692	163954357	1666	8.27616	6.97234	-1.1717	1.99732e-11	9.6597e-10	loss
chr6	114674583	114675498	916	8.09503	6.64255	-1.28085	2.16086e-11	1.03941e-09	loss
chr3	142559419	142561168	1750	8.10748	6.70868	-1.24184	2.23023e-11	1.0703e-09	loss
chr17	35587736	35589197	1462	8.46934	7.2199	-1.12815	2.46968e-11	1.17796e-09	loss
chr1	136554585	136556620	2036	7.57159	5.7774	-1.53723	3.10263e-11	1.45863e-09	loss
chrX	99044985	99047059	2075	7.73227	6.02954	-1.46293	3.31597e-11	1.55541e-09	loss
chr16	93458414	93460328	1915	7.54891	5.72429	-1.55911	3.61813e-11	1.68824e-09	loss
chr11	31809074	31811066	1993	8.18905	6.58272	-1.39228	3.86033e-11	1.79587e-09	loss
chr14	64076672	64077624	953	7.0989	4.85984	-1.89713	4.59462e-11	2.11692e-09	loss
chr5	36711981	36713988	2008	7.8903	6.39198	-1.30931	4.76995e-11	2.18961e-09	loss
chr6	144647642	144649380	1739	7.07982	4.75344	-1.97174	5.28106e-11	2.41179e-09	loss
chrX	97271728	97273488	1761	7.95695	6.37832	-1.36598	5.49263e-11	2.50474e-09	loss
chr11	94919510	94921539	2030	8.42127	7.24812	-1.06695	5.87104e-11	2.66365e-09	loss
chr4	108378920	108381495	2576	8.33466	7.09091	-1.11974	6.22214e-11	2.81474e-09	loss
chr14	99332907	99334688	1782	7.2827	5.26692	-1.7018	6.45551e-11	2.91287e-09	loss
chr9	61440844	61444179	3336	8.05925	6.67173	-1.22431	6.81382e-11	3.06681e-09	loss
chr15	101069979	101072034	2056	8.59024	7.42401	-1.06203	6.99255e-11	3.14045e-09	loss
chr11	103329645	103331480	1836	7.54529	5.73402	-1.54027	7.07603e-11	3.17336e-09	loss
chr15	83044456	83046223	1768	7.91478	6.42741	-1.29944	7.34936e-11	3.2912e-09	loss
chr11	108503223	108505494	2272	8.53346	7.42135	-1.01702	7.50688e-11	3.35933e-09	loss
chrX	153151577	153152939	1363	7.29255	5.00341	-1.92255	8.38196e-11	3.72949e-09	loss
chrX	94115550	94116595	1046	7.35185	5.36236	-1.67446	8.46437e-11	3.76347e-09	loss
chr17	29441603	29442800	1198	6.81724	4.2061	-2.19847	9.60748e-11	4.24903e-09	loss
chr3	9639879	9643182	3304	8.31377	7.0298	-1.14601	1.02565e-10	4.52799e-09	loss
chrX	103286400	103289710	3311	8.36401	7.15863	-1.08708	1.07997e-10	4.76102e-09	loss
chr3	27672136	27673651	1516	7.12896	4.98508	-1.79838	1.12662e-10	4.95269e-09	loss
chr17	45766089	45767729	1641	8.4261	7.21039	-1.0952	1.1782e-10	5.1644e-09	loss
chr14	64501238	64502577	1340	7.09697	4.93562	-1.81117	1.28672e-10	5.59334e-09	loss
chr6	127245535	127246968	1434	7.01877	4.49811	-2.11259	1.39772e-10	6.04629e-09	loss
chrX	102480958	102482334	1377	7.06287	4.85809	-1.84411	1.47129e-10	6.32938e-09	loss
chr1	36608358	36610276	1919	8.04164	6.68429	-1.19805	1.48279e-10	6.36568e-09	loss
chr6	71292815	71294550	1736	7.63678	6.00788	-1.39387	1.51659e-10	6.49734e-09	loss
chr7	6861011	6863379	2369	8.62192	7.50198	-1.02257	1.52887e-10	6.54095e-09	loss
chr11	4222071	4225344	3274	8.39462	7.24338	-1.04543	1.60463e-10	6.84627e-09	loss
chr2	91970905	91972557	1653	7.39187	5.53653	-1.56023	1.62889e-10	6.93551e-09	loss
chr2	122231076	122233125	2050	7.72489	6.14571	-1.35666	1.63807e-10	6.96984e-09	loss
chrX	153831261	153832792	1532	8.02459	6.67777	-1.18731	1.87992e-10	7.95004e-09	loss
chr19	10128956	10130954	1999	8.14079	6.87217	-1.13064	1.9828e-10	8.36238e-09	loss
chr2	35446648	35448578	1931	7.45283	5.67926	-1.4976	2.02036e-10	8.49778e-09	loss
chr5	77085666	77087042	1377	7.02308	4.57466	-2.04079	2.10068e-10	8.81181e-09	loss
chr5	111592956	111595139	2184	8.41462	7.17517	-1.10551	2.16693e-10	9.0471e-09	loss
chr4	141829793	141832288	2496	7.9316	6.4857	-1.25942	2.18455e-10	9.11455e-09	loss
chr11	103814117	103815540	1424	6.41829	2.89011	-3.01464	2.25167e-10	9.36324e-09	loss
chr13	36316257	36319093	2837	8.48241	7.38167	-1.00506	2.46739e-10	1.02193e-08	loss
chr11	89106671	89108727	2057	8.40897	7.22053	-1.0696	2.47539e-10	1.02456e-08	loss
chr17	28139964	28140897	934	6.85093	4.36646	-2.0681	2.67713e-10	1.1044e-08	loss
chrX	99216256	99217420	1165	7.29652	5.08418	-1.83887	2.6996e-10	1.11146e-08	loss
chr5	28157636	28158999	1364	6.33781	2.23919	-3.61679	2.73074e-10	1.12279e-08	loss
chr7	73584175	73587180	3006	7.9569	6.5315	-1.24157	2.93792e-10	1.20321e-08	loss
chrX	99469976	99471554	1579	7.95824	6.56299	-1.21847	3.04562e-10	1.24405e-08	loss
chr7	123224150	123227152	3003	8.50408	7.40297	-1.00272	3.20776e-10	1.30174e-08	loss
chr8	79608677	79609692	1016	6.56789	3.59827	-2.46863	3.64691e-10	1.47324e-08	loss
chr5	139032808	139035047	2240	7.88749	6.39319	-1.29086	3.69063e-10	1.48993e-08	loss
chr11	4440198	4441595	1398	8.19463	6.72636	-1.27032	3.84265e-10	1.54629e-08	loss
chr11	4261215	4264381	3167	8.08379	6.77036	-1.15707	3.9679e-10	1.59189e-08	loss
chr3	107775088	107777696	2609	8.20621	6.91984	-1.13849	5.29358e-10	2.0963e-08	loss
chr16	33882277	33884492	2216	8.39789	7.26444	-1.02473	5.53909e-10	2.18796e-08	loss
chr11	20357116	20359410	2295	8.12373	6.84799	-1.12938	5.95696e-10	2.34262e-08	loss
chr10	111389025	111391001	1977	7.92327	6.55248	-1.1962	6.11987e-10	2.40517e-08	loss
chr1	39046063	39048045	1983	7.73718	6.25711	-1.2716	6.84082e-10	2.68174e-08	loss
chr5	116414991	116418705	3715	8.44907	7.27344	-1.05818	6.99717e-10	2.73786e-08	loss
chrX	168778819	168779875	1057	6.56887	3.72269	-2.34229	7.11436e-10	2.77686e-08	loss
chrX	163138868	163140235	1368	7.5845	5.94815	-1.37907	7.11466e-10	2.77686e-08	loss
chr18	76335344	76336938	1595	7.70723	6.17774	-1.30798	7.33348e-10	2.85154e-08	loss
chr1	7114453	7116908	2456	7.75705	6.28613	-1.26442	7.56995e-10	2.93982e-08	loss
chr4	123084531	123086364	1834	7.55435	5.87506	-1.41053	7.63408e-10	2.96104e-08	loss
chr10	18846130	18848119	1990	7.65083	5.94003	-1.43425	8.88739e-10	3.41526e-08	loss
chr6	120179165	120182179	3015	8.08509	6.7364	-1.1808	9.37137e-10	3.58301e-08	loss
chr2	169492503	169494560	2058	7.50207	5.85839	-1.3817	9.65491e-10	3.6852e-08	loss
chr9	116222695	116224911	2217	7.99569	6.61442	-1.19926	1.09537e-09	4.13032e-08	loss
chr18	84663700	84665507	1808	8.34819	7.20644	-1.02507	1.10072e-09	4.14797e-08	loss
chr6	37215159	37217351	2193	7.86066	6.38501	-1.26531	1.14432e-09	4.28895e-08	loss
chrX	154861209	154862768	1560	7.69813	6.17587	-1.29818	1.21101e-09	4.52183e-08	loss
chrX	108834568	108835535	968	7.90365	6.52894	-1.19156	1.21541e-09	4.53354e-08	loss
chr11	116962783	116964700	1918	8.22042	7.02662	-1.06295	1.23067e-09	4.58773e-08	loss
chr2	119843701	119845245	1545	8.1978	6.98982	-1.07239	1.38796e-09	5.14635e-08	loss
chr12	109448168	109450752	2585	8.2041	7.04967	-1.03408	1.6353e-09	5.99564e-08	loss
chr12	75671801	75673183	1383	7.13746	4.98934	-1.74306	1.70556e-09	6.23489e-08	loss
chr18	38004987	38006905	1919	7.51648	5.62664	-1.54707	1.8215e-09	6.61604e-08	loss
chrX	140981575	140983374	1800	7.88167	6.37832	-1.27539	1.88047e-09	6.82089e-08	loss
chr5	112268318	112269679	1362	7.21534	5.36195	-1.52133	1.92594e-09	6.96289e-08	loss
chrX	99590897	99591940	1044	6.45321	3.46669	-2.41403	2.01825e-09	7.27072e-08	loss
chr2	68243322	68245353	2032	7.90735	6.5315	-1.18965	2.02638e-09	7.29215e-08	loss
chr19	37857902	37859494	1593	7.10884	5.10228	-1.63062	2.06243e-09	7.40904e-08	loss
chrX	161108405	161110086	1682	7.31744	5.5358	-1.46671	2.07398e-09	7.44625e-08	loss
chr2	172515509	172517704	2196	8.4621	7.33301	-1.01651	2.10551e-09	7.54638e-08	loss
chr2	153474673	153476189	1517	7.17464	5.01391	-1.74736	2.127e-09	7.61904e-08	loss
chr1	133265073	133266650	1578	7.89899	6.57076	-1.15541	2.22373e-09	7.91997e-08	loss
chr7	98503927	98505618	1692	7.74338	6.33526	-1.21132	2.3864e-09	8.46548e-08	loss
chr2	179908917	179911436	2520	8.24518	7.02954	-1.07596	2.50451e-09	8.8693e-08	loss
chr12	112150834	112151994	1161	6.61451	3.93893	-2.14952	2.574e-09	9.07926e-08	loss
chr13	94326947	94329118	2172	8.00666	6.56613	-1.23153	2.91125e-09	1.01538e-07	loss
chr5	122070946	122072817	1872	7.37631	5.70803	-1.38443	2.95206e-09	1.02904e-07	loss
chrX	101480958	101482855	1898	7.48996	5.88469	-1.33983	2.97656e-09	1.037e-07	loss
chrX	102016543	102018118	1576	6.71039	3.87752	-2.27281	2.98126e-09	1.03806e-07	loss
chr5	148953955	148956128	2174	7.82082	6.42021	-1.20379	3.13287e-09	1.0872e-07	loss
chrX	134722585	134724782	2198	8.39789	7.2298	-1.03901	3.27969e-09	1.13373e-07	loss
chr19	44914206	44915636	1431	7.6857	6.22591	-1.23985	3.72918e-09	1.27566e-07	loss
chrX	153718811	153720391	1581	7.83739	6.40921	-1.21626	3.89648e-09	1.32851e-07	loss
chr15	73482190	73483230	1041	6.85013	4.66449	-1.75142	4.01964e-09	1.36901e-07	loss
chr5	77157949	77159206	1258	6.44411	3.31852	-2.49547	4.10292e-09	1.39508e-07	loss
chrX	98347294	98348698	1405	7.83127	6.46314	-1.17994	4.22286e-09	1.43118e-07	loss
chr17	29446788	29448487	1700	7.76896	6.34664	-1.21296	4.35198e-09	1.47333e-07	loss
chrX	160802532	160803483	952	6.26712	2.65244	-2.94586	4.39606e-09	1.48745e-07	loss
chr9	122354769	122356562	1794	7.88962	6.58687	-1.13387	4.535e-09	1.53113e-07	loss
chrX	105938349	105939877	1529	7.28567	5.55266	-1.42241	4.73555e-09	1.59452e-07	loss
chrX	99413250	99414277	1028	6.23861	2.88783	-2.69613	4.7627e-09	1.59989e-07	loss
chr13	96673263	96675818	2556	7.85197	6.55374	-1.12687	5.6543e-09	1.87051e-07	loss
chrX	165002311	165003802	1492	8.22277	7.01797	-1.06006	5.95343e-09	1.96634e-07	loss
chrX	96129867	96130814	948	6.90105	4.66715	-1.77473	5.9876e-09	1.97553e-07	loss
chr6	53572962	53574355	1394	7.75668	6.29089	-1.24022	6.26774e-09	2.05923e-07	loss
chr19	58243552	58245296	1745	7.5281	5.94951	-1.3115	6.30231e-09	2.0695e-07	loss
chr15	78978301	78979957	1657	8.24396	7.11332	-1.00875	6.4142e-09	2.1007e-07	loss
chr19	28554929	28558097	3169	8.31776	7.19164	-1.00813	6.61055e-09	2.16046e-07	loss
chr9	107974677	107976099	1423	7.17021	5.36359	-1.46661	6.84763e-09	2.23326e-07	loss
chr4	138795996	138797698	1703	7.92284	6.67023	-1.09217	7.76743e-09	2.51611e-07	loss
chr8	94567212	94569370	2159	8.24518	7.09809	-1.01925	7.85528e-09	2.54193e-07	loss
chrX	101993052	101995006	1955	7.8997	6.4726	-1.21443	7.87874e-09	2.547e-07	loss
chrX	116235261	116236429	1169	7.02969	4.98508	-1.62394	8.17175e-09	2.63113e-07	loss
chr11	72300747	72302309	1563	6.70177	4.3219	-1.87176	8.8456e-09	2.82425e-07	loss
chrX	102163162	102164491	1330	7.22299	5.48777	-1.41329	8.99313e-09	2.86988e-07	loss
chr8	90608100	90608780	681	6.03717	1.66848	-3.72001	9.21828e-09	2.93421e-07	loss
chr3	103366057	103367779	1723	7.78359	6.25211	-1.27588	9.78795e-09	3.10286e-07	loss
chr9	61478538	61480322	1785	8.00759	6.63628	-1.17108	1.01774e-08	3.22139e-07	loss
chr13	86053500	86054933	1434	8.04838	6.85232	-1.04962	1.05431e-08	3.33039e-07	loss
chr15	83765061	83765939	879	6.932	4.83545	-1.65531	1.08402e-08	3.41212e-07	loss
chr5	147304389	147305067	679	6.26488	0	-7.4442	1.14167e-08	3.58271e-07	loss
chr5	5503998	5505811	1814	8.06242	6.67381	-1.18215	1.14408e-08	3.58665e-07	loss
chrX	119987322	119988288	967	7.112	5.26692	-1.47824	1.16197e-08	3.63727e-07	loss
chr8	46210234	46211823	1590	8.20193	6.98835	-1.06462	1.1763e-08	3.67658e-07	loss
chr2	170349114	170350540	1427	7.52067	6.04359	-1.23797	1.1832e-08	3.69444e-07	loss
chr2	35558451	35560733	2283	7.53752	5.87534	-1.36211	1.23581e-08	3.84713e-07	loss
chr15	78802274	78804735	2462	8.2303	6.95689	-1.10118	1.25402e-08	3.89408e-07	loss
chr17	47851487	47852793	1307	7.73258	6.33359	-1.1845	1.28412e-08	3.98358e-07	loss
chr3	104661501	104662160	660	6.2827	2.97544	-2.58548	1.30512e-08	4.04672e-07	loss
chr7	82080820	82082037	1218	6.79651	4.53325	-1.77253	1.30928e-08	4.05759e-07	loss
chr5	122082890	122084067	1178	6.88666	4.7459	-1.67916	1.44948e-08	4.46544e-07	loss
chr2	172299286	172300821	1536	6.96653	4.98348	-1.56594	1.49986e-08	4.60924e-07	loss
chr18	75585114	75586914	1801	7.9471	6.74999	-1.04946	1.54979e-08	4.75329e-07	loss
chrX	143029913	143031697	1785	7.58608	6.1088	-1.23492	1.60398e-08	4.90261e-07	loss
chrX	104015869	104016837	969	6.21293	2.99041	-2.50583	1.63447e-08	4.98601e-07	loss
chrX	99198715	99199769	1055	6.45729	3.7737	-2.06984	1.77788e-08	5.38655e-07	loss
chr17	11875821	11877228	1408	7.68603	6.25556	-1.20112	1.78116e-08	5.39388e-07	loss
chrX	99033997	99035801	1805	7.0689	5.2093	-1.48081	1.98937e-08	5.97789e-07	loss
chr17	29428869	29430109	1241	6.82216	4.60592	-1.72743	1.99297e-08	5.98583e-07	loss
chr14	32378983	32381062	2080	7.88228	6.63916	-1.07965	2.01407e-08	6.04046e-07	loss
chr7	81202890	81204928	2039	7.65518	6.17306	-1.23606	2.06215e-08	6.1698e-07	loss
chrX	92448757	92450104	1348	7.02611	5.14595	-1.49308	2.0742e-08	6.20287e-07	loss
chr13	97819782	97820642	861	6.50682	3.98721	-1.94152	2.08955e-08	6.24279e-07	loss
chrX	163876920	163877572	653	6.05144	1.06209	-4.30923	2.117e-08	6.30665e-07	loss
chrX	117228436	117229493	1058	6.90204	4.93562	-1.54838	2.15876e-08	6.41879e-07	loss
chrX	159509786	159512268	2483	9.39605	7.05669	-1.80891	2.1629e-08	6.42801e-07	loss
chr9	120714825	120716213	1389	7.50156	5.93948	-1.28333	2.38354e-08	7.02677e-07	loss
chr18	57785975	57786907	933	6.5602	4.036	-1.93533	2.51397e-08	7.39728e-07	loss
chr5	20709527	20711981	2455	8.07407	6.92368	-1.01547	2.52005e-08	7.40817e-07	loss
chr11	55427813	55429530	1718	7.99995	6.83337	-1.02267	2.61521e-08	7.6698e-07	loss
chr9	100969036	100970159	1124	7.07415	4.9312	-1.65678	2.69118e-08	7.85931e-07	loss
chr7	120126790	120128488	1699	7.37671	5.76702	-1.30998	2.77243e-08	8.0852e-07	loss
chr9	66271157	66273508	2352	8.05541	6.91248	-1.00785	2.79363e-08	8.14063e-07	loss
chr8	88952686	88954220	1535	7.58172	6.11002	-1.22627	2.79405e-08	8.14063e-07	loss
chrX	117215902	117218043	2142	7.67119	6.19586	-1.22886	2.90231e-08	8.44027e-07	loss
chr8	61534625	61535936	1312	8.06411	6.88755	-1.02943	2.92634e-08	8.50618e-07	loss
chrX	153281294	153283006	1713	7.76359	6.4513	-1.12154	3.04099e-08	8.81066e-07	loss
chr1	120111232	120113123	1892	7.97145	6.58236	-1.17001	3.07007e-08	8.88665e-07	loss
chrX	102304248	102306745	2498	8.0206	6.69788	-1.12995	3.09652e-08	8.95905e-07	loss
chrX	162836274	162837675	1402	7.08345	5.30637	-1.41287	3.16018e-08	9.13899e-07	loss
chr17	72965333	72966862	1530	7.28728	5.44724	-1.45359	3.19475e-08	9.22435e-07	loss
chr9	37246415	37248887	2473	7.85173	6.625	-1.06463	3.29214e-08	9.47661e-07	loss
chr5	67242842	67244077	1236	7.39769	5.89766	-1.23983	3.2982e-08	9.48531e-07	loss
chr5	113121857	113123610	1754	7.33856	5.77801	-1.2755	3.38254e-08	9.70486e-07	loss
chr1	181250571	181252650	2080	8.10406	6.93223	-1.02762	3.39583e-08	9.73462e-07	loss
chr11	51800548	51802115	1568	7.63638	6.24567	-1.17015	3.42967e-08	9.81806e-07	loss
chr10	19176790	19177931	1142	6.40272	3.78109	-1.99022	3.56566e-08	1.01746e-06	loss
chr10	10474728	10475631	904	6.18095	2.87637	-2.50773	3.70855e-08	1.05437e-06	loss
chrX	99594408	99595352	945	7.65223	6.27754	-1.15627	3.73514e-08	1.06096e-06	loss
chr8	57586227	57587911	1685	7.86606	6.49239	-1.15868	3.88837e-08	1.10047e-06	loss
chr10	120521659	120523734	2076	8.20657	7.01706	-1.03666	3.91969e-08	1.10783e-06	loss
chrX	139678008	139679758	1751	7.73848	6.46065	-1.09513	4.12764e-08	1.16081e-06	loss
chr18	23648447	23650018	1572	7.33471	5.73498	-1.29536	4.15227e-08	1.16668e-06	loss
chrX	169827555	169829028	1474	7.7639	6.49445	-1.08889	4.21627e-08	1.182e-06	loss
chr5	125350522	125352163	1642	7.49782	6.07694	-1.18582	4.36165e-08	1.21946e-06	loss
chr4	149968426	149970396	1971	7.81954	6.58581	-1.06326	4.54688e-08	1.2684e-06	loss
chrX	161079738	161081694	1957	7.63731	6.29704	-1.1358	4.5618e-08	1.27199e-06	loss
chr17	29397356	29399282	1927	7.83796	6.56442	-1.09011	4.95438e-08	1.36981e-06	loss
chr4	44958532	44960109	1578	7.66273	6.36359	-1.10628	5.06255e-08	1.396e-06	loss
chr10	77004166	77005910	1745	7.71798	6.32009	-1.1708	5.09613e-08	1.40402e-06	loss
chr2	156729545	156731697	2153	7.91987	6.70787	-1.05168	5.18718e-08	1.42721e-06	loss
chr1	119855007	119857005	1999	7.81471	6.59328	-1.05632	5.23301e-08	1.43855e-06	loss
chr13	95657355	95658447	1093	7.57145	6.15749	-1.17892	5.49095e-08	1.50216e-06	loss
chr18	34027286	34028755	1470	7.21989	5.37608	-1.44147	5.55191e-08	1.51684e-06	loss
chr1	155246962	155248566	1605	7.82	6.60036	-1.05256	5.69539e-08	1.5506e-06	loss
chr5	129154232	129157071	2840	8.04913	6.85583	-1.03578	5.70688e-08	1.55305e-06	loss
chrX	164245336	164247685	2350	7.66194	6.32801	-1.12834	5.85725e-08	1.5898e-06	loss
chr17	29475917	29478216	2300	7.27664	5.47621	-1.41577	6.12425e-08	1.65434e-06	loss
chr4	139018413	139020423	2011	7.89159	6.68528	-1.04095	6.38514e-08	1.71811e-06	loss
chr2	174564279	174565770	1492	7.0411	4.97813	-1.57635	6.41149e-08	1.72297e-06	loss
chr5	128976608	128978242	1635	6.82568	4.7459	-1.58764	6.4955e-08	1.74404e-06	loss
chr5	91985095	91985889	795	6.84102	4.59408	-1.69809	6.52506e-08	1.74896e-06	loss
chr12	80938454	80939854	1401	7.20603	5.58651	-1.30315	6.72794e-08	1.79793e-06	loss
chrX	102543368	102544366	999	6.36974	3.65781	-2.0183	6.79354e-08	1.81468e-06	loss
chrX	103818932	103820576	1645	7.37103	5.88412	-1.21868	7.11992e-08	1.89455e-06	loss
chr1	118524775	118526058	1284	7.09211	5.26428	-1.42828	7.27637e-08	1.93041e-06	loss
chr11	20040671	20042642	1972	7.36429	5.77462	-1.28068	7.54225e-08	1.99246e-06	loss
chr4	107966266	107967778	1513	7.48234	6.07944	-1.16729	7.84458e-08	2.06707e-06	loss
chrX	152701782	152704902	3121	7.67673	6.34269	-1.12159	7.90241e-08	2.08143e-06	loss
chrX	99592742	99594111	1370	7.82767	6.64069	-1.02786	7.90761e-08	2.08191e-06	loss
chr13	94907052	94909152	2101	7.8578	6.63108	-1.05625	7.92397e-08	2.08534e-06	loss
chr6	125566019	125567951	1933	7.436	5.98455	-1.1981	8.03895e-08	2.11471e-06	loss
chrX	57409121	57409847	727	6.42109	3.88096	-1.88624	8.06313e-08	2.11928e-06	loss
chrX	73400977	73401756	780	6.878	4.88211	-1.52933	8.41313e-08	2.20383e-06	loss
chrX	103128946	103130294	1349	7.76876	6.54625	-1.05231	8.61909e-08	2.25683e-06	loss
chr17	27047539	27049348	1810	7.90923	6.75187	-1.00789	8.66686e-08	2.26839e-06	loss
chr8	18698910	18700041	1132	7.08695	5.36482	-1.36038	8.7559e-08	2.29073e-06	loss
chr5	149112014	149113355	1342	7.02988	5.28851	-1.36792	9.06193e-08	2.36483e-06	loss
chr11	105168253	105169741	1489	6.4926	4.0267	-1.8315	9.07102e-08	2.36622e-06	loss
chr17	29438792	29439520	729	6.5887	4.40012	-1.64801	9.12817e-08	2.37833e-06	loss
chr1	132529985	132531703	1719	7.77822	6.54733	-1.0562	9.12891e-08	2.37833e-06	loss
chrX	103312052	103313051	1000	6.8553	4.96111	-1.45994	9.4239e-08	2.45108e-06	loss
chrX	99136112	99136980	869	6.59228	4.40172	-1.64456	1.03073e-07	2.65864e-06	loss
chr5	118948015	118949200	1186	7.45487	6.01823	-1.18344	1.03939e-07	2.67988e-06	loss
chr7	46532973	46534128	1156	7.01119	5.28721	-1.35447	1.05658e-07	2.72101e-06	loss
chr2	166097472	166098502	1031	7.07403	5.25256	-1.41572	1.05666e-07	2.72101e-06	loss
chr11	115103732	115104591	860	7.02682	5.26604	-1.37734	1.10009e-07	2.82585e-06	loss
chr11	84604049	84605729	1681	7.4965	6.01234	-1.21233	1.1696e-07	2.98961e-06	loss
chr18	61624253	61625205	953	6.4231	3.786	-1.93383	1.17699e-07	3.00602e-06	loss
chr4	130908736	130910966	2231	7.23325	5.49266	-1.36271	1.18001e-07	3.01128e-06	loss
chr2	78533315	78534780	1466	6.94075	5.08169	-1.43432	1.18297e-07	3.0176e-06	loss
chr5	114507405	114509065	1661	7.06218	5.38258	-1.32535	1.18488e-07	3.02122e-06	loss
chr15	82252413	82253398	986	6.86817	5.01024	-1.4327	1.21846e-07	3.10051e-06	loss
chrX	99152051	99153655	1605	7.06721	5.08269	-1.51096	1.311e-07	3.30627e-06	loss
chr1	37494599	37495506	908	7.20631	5.61752	-1.26792	1.3379e-07	3.36458e-06	loss
chr6	55169391	55170677	1287	7.0079	5.1823	-1.40868	1.361e-07	3.41441e-06	loss
chr17	10431026	10433794	2769	7.74802	6.4967	-1.06261	1.36689e-07	3.42779e-06	loss
chrX	110537432	110538667	1236	7.60534	6.245	-1.13168	1.36944e-07	3.43142e-06	loss
chr5	147305284	147305898	615	5.79413	0	-6.72204	1.38686e-07	3.46948e-06	loss
chr11	79323195	79324957	1763	7.21525	5.67794	-1.23817	1.39798e-07	3.49451e-06	loss
chr10	24863859	24865180	1322	7.81624	6.63397	-1.02039	1.47628e-07	3.68135e-06	loss
chrX	103346115	103347554	1440	7.08032	5.43652	-1.29925	1.51533e-07	3.76667e-06	loss
chr17	29964269	29965205	937	6.75343	4.80762	-1.47571	1.65633e-07	4.09105e-06	loss
chrX	124044597	124045617	1021	7.2	5.63039	-1.2536	1.6948e-07	4.17777e-06	loss
chr15	99569096	99571054	1959	8.10773	5.10719	-2.15186	1.72191e-07	4.23957e-06	loss
chr2	122185805	122186971	1167	7.19169	5.64687	-1.23891	1.73172e-07	4.26205e-06	loss
chrX	101740312	101741363	1052	6.4693	4.1666	-1.69436	1.77767e-07	4.36478e-06	loss
chrX	140637880	140638761	882	6.69566	4.66182	-1.51918	2.00694e-07	4.89684e-06	loss
chr2	162950989	162951858	870	6.15922	3.15715	-2.13545	2.02097e-07	4.92336e-06	loss
chr4	155377025	155378459	1435	7.40741	5.91473	-1.20598	2.07461e-07	5.03827e-06	loss
chr11	52918572	52920449	1878	7.10402	5.50334	-1.26808	2.10053e-07	5.09725e-06	loss
chr11	119690944	119693196	2253	7.06001	5.32612	-1.34098	2.12946e-07	5.16544e-06	loss
chr8	36536360	36537848	1489	7.85197	6.6373	-1.03479	2.16368e-07	5.23823e-06	loss
chr4	150745157	150746871	1715	7.19476	5.66315	-1.22813	2.20462e-07	5.32082e-06	loss
chr9	78622820	78624129	1310	7.55484	6.26758	-1.08017	2.25403e-07	5.42745e-06	loss
chr11	4289348	4290050	703	5.71308	0	-6.51544	2.31913e-07	5.57127e-06	loss
chrX	162537249	162538932	1684	7.19955	5.64923	-1.23846	2.33964e-07	5.61322e-06	loss
chr4	132746720	132748255	1536	7.36235	5.86188	-1.20984	2.42051e-07	5.78139e-06	loss
chr12	16849393	16850882	1490	7.75368	6.54607	-1.02772	2.51096e-07	5.9768e-06	loss
chr10	21918592	21919165	574	5.68139	0	-6.46187	2.56941e-07	6.11124e-06	loss
chr5	147303681	147304211	531	5.68344	0	-6.46392	2.58207e-07	6.13435e-06	loss
chr18	36167461	36168916	1456	7.03332	5.40052	-1.28172	2.58434e-07	6.13739e-06	loss
chr9	100597368	100598672	1305	7.28602	5.80762	-1.19177	2.65153e-07	6.2778e-06	loss
chr13	58947133	58948099	967	6.96081	5.12064	-1.39461	2.71767e-07	6.41732e-06	loss
chr2	6059221	6060399	1179	6.96895	5.22546	-1.34337	2.80508e-07	6.60121e-06	loss
chr17	64002575	64004260	1686	7.2505	5.73371	-1.21227	2.81092e-07	6.60997e-06	loss
chr7	38123587	38125171	1585	7.30215	5.76826	-1.2233	2.86595e-07	6.7292e-06	loss
chr5	120516505	120518077	1573	6.90435	5.12161	-1.36575	2.86951e-07	6.73503e-06	loss
chr12	86903316	86904702	1387	6.70484	4.51077	-1.60067	3.00196e-07	7.00106e-06	loss
chr15	82253617	82255142	1526	7.64277	6.40132	-1.04771	3.11318e-07	7.22796e-06	loss
chr9	41937231	41938216	986	7.02917	5.01652	-1.4934	3.11566e-07	7.23103e-06	loss
chrX	95933259	95934368	1110	6.87248	5.1013	-1.35407	3.13786e-07	7.27442e-06	loss
chrX	105278774	105279739	966	7.11009	5.46784	-1.2796	3.1841e-07	7.37064e-06	loss
chr2	172485463	172486057	595	6.26712	3.77863	-1.77386	3.28328e-07	7.58612e-06	loss
chr5	109549753	109550479	727	6.39784	3.97974	-1.72282	3.7507e-07	8.52386e-06	loss
chrX	152026092	152027776	1685	7.4929	6.15702	-1.10294	3.76917e-07	8.5627e-06	loss
chrX	145307629	145309042	1414	6.55694	4.43769	-1.54909	3.78104e-07	8.5834e-06	loss
chr14	76312798	76314153	1356	6.71356	4.77986	-1.44214	3.8583e-07	8.73967e-06	loss
chrX	102415342	102417117	1776	7.8062	6.5419	-1.0602	3.88114e-07	8.77546e-06	loss
chr6	84044320	84045440	1121	6.48375	4.2125	-1.63491	3.8964e-07	8.80575e-06	loss
chr7	44427275	44428177	903	5.90425	0.0941114	-4.63877	3.89736e-07	8.80575e-06	loss
chr16	90623708	90625104	1397	7.27664	5.65781	-1.26299	3.96141e-07	8.94074e-06	loss
chr16	10740015	10741996	1982	7.38974	5.88125	-1.19819	4.3048e-07	9.63891e-06	loss
chr2	11435829	11436653	825	5.88801	0.0620931	-4.58583	4.42552e-07	9.89499e-06	loss
chr19	6820256	6821500	1245	7.04913	5.38541	-1.28633	4.44028e-07	9.92088e-06	loss
chrX	99135156	99135949	794	5.86748	0.0781911	-4.54435	4.75744e-07	1.05802e-05	loss
chr9	57712191	57713504	1314	7.30558	5.91024	-1.13485	4.85912e-07	1.07794e-05	loss
chr12	86914016	86915360	1345	6.34077	3.89125	-1.72357	5.08305e-07	1.12281e-05	loss
chr1	168708451	168709247	797	6.23966	3.7774	-1.72729	5.24563e-07	1.15382e-05	loss
chr12	53785702	53786636	935	6.91847	5.20564	-1.30637	5.28094e-07	1.15954e-05	loss
chr3	35717727	35718661	935	6.23	3.53471	-1.85499	5.52223e-07	1.20996e-05	loss
chr16	8532322	8533695	1374	7.55955	6.33568	-1.03055	5.62967e-07	1.23263e-05	loss
chr11	100930977	100932418	1442	7.05001	5.45265	-1.24542	5.70487e-07	1.24647e-05	loss
chr11	96875017	96876849	1833	7.56915	6.3456	-1.02945	5.74831e-07	1.25508e-05	loss
chr3	9538058	9539468	1411	7.63505	6.42839	-1.02014	5.79051e-07	1.26385e-05	loss
chr2	35489864	35491586	1723	7.37735	5.97583	-1.13474	5.79782e-07	1.265e-05	loss
chr3	100692005	100693165	1161	7.0577	5.43886	-1.25566	5.82547e-07	1.27059e-05	loss
chr7	100501008	100502997	1990	7.26987	5.8578	-1.13911	6.15849e-07	1.33807e-05	loss
chr2	90557465	90562641	5177	9.21596	7.55342	-1.27622	6.40573e-07	1.38502e-05	loss
chr8	35946061	35947245	1185	6.72338	4.83604	-1.39816	6.41415e-07	1.38588e-05	loss
chrX	99458522	99459572	1051	6.26728	3.38887	-1.95058	6.50108e-07	1.40272e-05	loss
chr5	97067101	97068289	1189	6.58787	4.60384	-1.44655	6.94981e-07	1.4882e-05	loss
chr8	10199275	10201409	2135	7.96057	6.78217	-1.00136	7.02268e-07	1.50277e-05	loss
chrX	100800086	100801069	984	6.67958	4.71948	-1.42925	7.08823e-07	1.51472e-05	loss
chr1	87493316	87495479	2164	7.71047	6.48419	-1.02744	7.29052e-07	1.55368e-05	loss
chr12	109445895	109446802	908	6.43218	4.20335	-1.57418	7.34131e-07	1.56397e-05	loss
chr9	95520976	95522604	1629	7.32034	5.92103	-1.12902	7.39967e-07	1.57533e-05	loss
chr3	9057105	9058639	1535	6.91262	4.98721	-1.41532	7.52614e-07	1.60006e-05	loss
chrX	166328280	166329689	1410	7.22175	5.79381	-1.14528	7.54183e-07	1.60285e-05	loss
chr7	109875268	109876417	1150	6.9202	5.21022	-1.29828	7.70009e-07	1.6337e-05	loss
chr19	32732937	32734577	1641	6.78935	4.81244	-1.43778	8.07023e-07	1.70805e-05	loss
chr7	98963079	98964197	1119	7.0395	5.25034	-1.33303	8.20067e-07	1.73282e-05	loss
chr7	132289798	132291482	1685	7.55739	6.22884	-1.08355	8.43584e-07	1.77469e-05	loss
chr11	84414966	84415933	968	6.60759	4.69257	-1.40015	8.64605e-07	1.81096e-05	loss
chr6	82703167	82703782	616	5.89982	2.67114	-2.13315	8.66299e-07	1.81329e-05	loss
chrX	104356478	104357755	1278	6.84102	5.10327	-1.3074	8.76289e-07	1.83297e-05	loss
chr3	9101267	9102612	1346	6.78779	5.01129	-1.32833	8.83126e-07	1.84541e-05	loss
chr7	113294760	113296025	1266	7.56756	6.287	-1.05408	9.2813e-07	1.93426e-05	loss
chr1	120082411	120084472	2062	7.63132	6.38876	-1.03183	9.41959e-07	1.9598e-05	loss
chr11	46090037	46091274	1238	6.73614	4.80218	-1.40296	9.65783e-07	2.00401e-05	loss
chrX	132191232	132192252	1021	6.30282	3.98828	-1.60706	9.91782e-07	2.04984e-05	loss
chrX	95559508	95560792	1285	7.50522	6.14165	-1.10012	1.00655e-06	2.07479e-05	loss
chr5	33044396	33045414	1019	6.34502	4.03703	-1.6	1.03562e-06	2.13048e-05	loss
chrX	152265514	152267068	1555	6.80579	5.07619	-1.29773	1.04588e-06	2.14733e-05	loss
chr11	12531951	12533406	1456	7.17362	5.68996	-1.16626	1.07679e-06	2.20642e-05	loss
chrX	166640516	166642095	1580	7.3638	6.01823	-1.0923	1.08118e-06	2.21469e-05	loss
chr2	172734128	172736576	2449	7.47937	6.18927	-1.06032	1.09098e-06	2.23036e-05	loss
chr15	9356632	9357147	516	5.76836	2.24634	-2.27989	1.09201e-06	2.23174e-05	loss
chr2	120476103	120477666	1564	7.15513	5.64585	-1.18234	1.11677e-06	2.27413e-05	loss
chrX	151228187	151229568	1382	7.53496	6.31776	-1.0177	1.15236e-06	2.34126e-05	loss
chr5	113104989	113106084	1096	6.85599	5.14165	-1.28249	1.23071e-06	2.48438e-05	loss
chr9	116121708	116123175	1468	7.4968	6.17236	-1.07537	1.30748e-06	2.62135e-05	loss
chrX	134272037	134273316	1280	6.62422	4.59687	-1.43802	1.31956e-06	2.64047e-05	loss
chr3	27664865	27665969	1105	6.80568	5.09834	-1.27763	1.33877e-06	2.67005e-05	loss
chr11	53585192	53586220	1029	6.483	4.43379	-1.45246	1.34421e-06	2.67776e-05	loss
chr18	12854579	12855627	1049	6.53625	4.46516	-1.46014	1.36684e-06	2.71935e-05	loss
chrX	168907243	168908332	1090	6.65254	4.78109	-1.36225	1.37259e-06	2.7271e-05	loss
chr9	120653437	120655029	1593	7.62507	6.42839	-1.00393	1.37269e-06	2.7271e-05	loss
chr1	120506106	120507975	1870	6.83801	5.18695	-1.24918	1.37292e-06	2.7271e-05	loss
chrX	124046238	124046884	647	7.23423	5.77709	-1.14535	1.38023e-06	2.73988e-05	loss
chr15	80094959	80096314	1356	6.78034	4.74338	-1.44016	1.39358e-06	2.76461e-05	loss
chr13	75835640	75836739	1100	7.00914	5.47203	-1.1897	1.39721e-06	2.77006e-05	loss
chr17	27452030	27453170	1141	6.88274	5.22771	-1.24836	1.41471e-06	2.80029e-05	loss
chr5	128808835	128809984	1150	6.53426	4.53471	-1.42134	1.43029e-06	2.82754e-05	loss
chr11	103948575	103949891	1317	6.68397	4.85693	-1.33456	1.45475e-06	2.87498e-05	loss
chr19	32979830	32980860	1031	6.76809	4.9573	-1.32882	1.45616e-06	2.87684e-05	loss
chr13	52189815	52190582	768	5.96408	3.16471	-1.82864	1.487e-06	2.93221e-05	loss
chr19	10172838	10173761	924	6.19404	3.38887	-1.82676	1.50184e-06	2.95865e-05	loss
chr11	59169246	59169786	541	5.35784	0	-5.34912	1.50498e-06	2.96389e-05	loss
chr6	140450550	140452265	1716	7.27553	5.94815	-1.07595	1.51716e-06	2.98317e-05	loss
chr16	4276114	4277240	1127	6.4756	4.11529	-1.59757	1.53081e-06	3.00756e-05	loss
chr2	65038954	65040588	1635	7.01848	5.48664	-1.18332	1.53101e-06	3.00756e-05	loss
chr14	120803270	120805207	1938	7.49297	6.28829	-1.00465	1.54362e-06	3.03008e-05	loss
chr11	101896691	101898248	1558	7.11964	5.59792	-1.17834	1.55018e-06	3.04139e-05	loss
chr19	6669956	6671282	1327	6.68241	4.88726	-1.31795	1.57857e-06	3.09052e-05	loss
chr2	158457657	158459470	1814	7.57243	6.24344	-1.07532	1.57948e-06	3.09107e-05	loss
chr5	146867008	146867954	947	6.47588	4.47127	-1.42047	1.58535e-06	3.10062e-05	loss
chr11	62266791	62267429	639	5.34714	0	-5.29225	1.61269e-06	3.14716e-05	loss
chr5	100648249	100648749	501	5.34714	0	-5.29225	1.61269e-06	3.14716e-05	loss
chr17	5956578	5957456	879	6.27843	4.0329	-1.54142	1.6246e-06	3.16942e-05	loss
chr7	123395218	123396490	1273	6.61747	4.77801	-1.33786	1.66345e-06	3.23609e-05	loss
chr7	100426948	100428343	1396	7.14458	5.70544	-1.13504	1.67085e-06	3.24847e-05	loss
chrX	164979563	164980460	898	7.53376	6.3167	-1.0082	1.71981e-06	3.3313e-05	loss
chr9	83482432	83483805	1374	7.40874	6.1013	-1.05943	1.77695e-06	3.43223e-05	loss
chr13	93648705	93649500	796	6.23264	3.93562	-1.55912	1.77916e-06	3.43544e-05	loss
chr17	35589968	35591246	1279	7.4324	6.02747	-1.11383	1.8637e-06	3.58092e-05	loss
chrX	134296588	134297535	948	6.30164	4.1221	-1.4991	1.87083e-06	3.59241e-05	loss
chrX	157612472	157613674	1203	6.61841	4.7774	-1.33391	1.90134e-06	3.64874e-05	loss
chr5	91986104	91986963	860	5.91878	2.99041	-1.86928	1.90808e-06	3.66055e-05	loss
chr19	38323069	38324610	1542	7.30441	5.99824	-1.06	1.91296e-06	3.66878e-05	loss
chrX	58089586	58090436	851	6.00368	3.25344	-1.77756	1.92886e-06	3.697e-05	loss
chrX	159414330	159415429	1100	6.94075	5.32232	-1.22152	1.98013e-06	3.78945e-05	loss
chr4	125580019	125581450	1432	7.36421	6.09078	-1.04003	2.03936e-06	3.89561e-05	loss
chr17	27136918	27137234	317	5.63145	1.38402	-2.65736	2.05547e-06	3.92518e-05	loss
chr4	107679876	107681229	1354	6.9715	5.45227	-1.17029	2.06308e-06	3.93609e-05	loss
chr3	89646634	89648127	1494	7.73395	6.47508	-1.03228	2.08088e-06	3.96884e-05	loss
chr6	125446770	125448489	1720	7.49106	6.18007	-1.06141	2.10552e-06	4.01215e-05	loss
chr4	130240233	130241525	1293	7.54202	6.32359	-1.00884	2.11831e-06	4.03159e-05	loss
chr17	47861566	47862856	1291	6.75515	5.05369	-1.26108	2.14596e-06	4.07548e-05	loss
chr11	34430677	34432190	1514	6.99018	5.26164	-1.27171	2.214e-06	4.1881e-05	loss
chr3	52033548	52035009	1462	7.40998	6.17727	-1.01555	2.23869e-06	4.23353e-05	loss
chr11	35032128	35033154	1027	6.20935	3.88211	-1.55794	2.25259e-06	4.25723e-05	loss
chrX	102643712	102645107	1396	7.31377	5.96382	-1.08138	2.28352e-06	4.30915e-05	loss
chr18	65812744	65813753	1010	5.96811	3.25167	-1.74366	2.312e-06	4.3576e-05	loss
chr5	66101775	66102494	720	6.40272	4.36482	-1.41719	2.39751e-06	4.50379e-05	loss
chr13	24860374	24861868	1495	7.2106	5.54452	-1.24075	2.41443e-06	4.5342e-05	loss
chr13	108184775	108185887	1113	6.7772	5.05674	-1.26398	2.42758e-06	4.55615e-05	loss
chrX	143064026	143064806	781	5.57444	0.647056	-3.14119	2.43199e-06	4.56305e-05	loss
chr11	86872374	86873964	1591	6.85311	5.2678	-1.19914	2.47095e-06	4.62918e-05	loss
chrX	123148874	123149283	410	6.14806	3.77863	-1.57151	2.48474e-06	4.65222e-05	loss
chrX	123386024	123386880	857	6.98401	5.45574	-1.17151	2.50021e-06	4.67837e-05	loss
chrX	136067066	136067897	832	7.50865	6.28635	-1.00502	2.50362e-06	4.68335e-05	loss
chr9	115942745	115943831	1087	7.32638	5.96409	-1.08656	2.55327e-06	4.76907e-05	loss
chr2	92710600	92712054	1455	7.09881	5.67629	-1.11337	2.77502e-06	5.14622e-05	loss
chr5	116386857	116388232	1376	7.01858	5.52352	-1.1513	2.791e-06	5.1697e-05	loss
chrX	152212835	152213686	852	6.27278	3.99041	-1.52407	2.85173e-06	5.26653e-05	loss
chr5	133985158	133986114	957	6.05303	3.54053	-1.62517	2.95955e-06	5.44305e-05	loss
chr11	35583796	35584353	558	5.23615	0	-4.73031	2.99392e-06	5.50301e-05	loss
chr11	78871846	78873089	1244	6.90214	5.30423	-1.20093	2.99634e-06	5.50584e-05	loss
chr7	81995716	81996484	769	6.7264	4.9573	-1.27904	3.01253e-06	5.5307e-05	loss
chr14	66189634	66190139	506	5.605	1.87867	-2.21546	3.0245e-06	5.55103e-05	loss
chr16	20791356	20792667	1312	7.07246	5.63176	-1.11888	3.17261e-06	5.79045e-05	loss
chr17	85860167	85861670	1504	6.99173	5.32063	-1.23348	3.19612e-06	5.82654e-05	loss
chr7	83809511	83811194	1684	7.0584	5.61511	-1.1219	3.21563e-06	5.85354e-05	loss
chr11	5802663	5804037	1375	6.30148	4.16471	-1.44621	3.22279e-06	5.86486e-05	loss
chr9	62870670	62871663	994	6.50492	4.3929	-1.43374	3.26385e-06	5.924e-05	loss
chr17	86159341	86161129	1789	7.16948	5.76764	-1.10009	3.35536e-06	6.0724e-05	loss
chr11	96461805	96463082	1278	6.37679	4.364	-1.38749	3.4221e-06	6.18072e-05	loss
chr5	66083047	66083976	930	6.26848	3.87867	-1.55739	3.46759e-06	6.25733e-05	loss
chr14	21473826	21475450	1625	6.95	5.37812	-1.18312	3.46978e-06	6.25948e-05	loss
chr11	53839119	53840916	1798	7.33479	6.02954	-1.04574	3.55054e-06	6.39405e-05	loss
chr14	77889493	77890113	621	6.26367	3.82416	-1.57535	3.55544e-06	6.40102e-05	loss
chr14	48579534	48581058	1525	7.46668	6.22455	-1.01161	3.7175e-06	6.67351e-05	loss
chr3	69626464	69627755	1292	6.42941	4.29412	-1.43974	3.77462e-06	6.77019e-05	loss
chr9	119010076	119011319	1244	6.05619	3.332	-1.69926	3.79296e-06	6.79721e-05	loss
chr18	38126553	38127915	1363	7.09124	5.62903	-1.12626	3.80688e-06	6.81824e-05	loss
chr18	84838418	84839163	746	6.22715	3.9312	-1.50813	3.83794e-06	6.86596e-05	loss
chr11	76064278	76066011	1734	7.23632	5.86929	-1.07889	3.85017e-06	6.88389e-05	loss
chrX	162539685	162540514	830	6.1884	3.8844	-1.51166	3.92303e-06	6.99425e-05	loss
chr3	32705032	32705764	733	6.39014	4.3278	-1.40097	3.95258e-06	7.03871e-05	loss
chr11	89193001	89193597	597	6.24649	4.08019	-1.44788	3.99885e-06	7.11908e-05	loss
chr5	113329398	113330125	728	6.55583	4.74905	-1.28712	4.00686e-06	7.13079e-05	loss
chr10	82868138	82868668	531	5.18713	0	-4.42727	4.06395e-06	7.21866e-05	loss
chr5	135318492	135320826	2335	7.25822	5.87534	-1.08753	4.16885e-06	7.38284e-05	loss
chr11	49650601	49652484	1884	7.02032	5.3773	-1.20739	4.24748e-06	7.50168e-05	loss
chr10	95718019	95719585	1567	7.22405	5.93672	-1.03454	4.257e-06	7.51422e-05	loss
chr6	72549401	72549803	403	5.66971	2.23919	-1.98642	4.35741e-06	7.66538e-05	loss
chrX	102291122	102292449	1328	6.50038	4.63176	-1.31259	4.38085e-06	7.69793e-05	loss
chr2	169585277	169586680	1404	6.67193	4.69975	-1.35537	4.53255e-06	7.9354e-05	loss
chr8	24495615	24496436	822	5.71836	2.40969	-1.92645	4.56925e-06	7.99067e-05	loss
chr5	25555045	25556750	1706	6.79901	5.08119	-1.24484	4.58861e-06	8.02002e-05	loss
chr5	119669877	119670904	1028	7.1223	5.76516	-1.0708	4.60553e-06	8.03983e-05	loss
chr17	29517498	29519276	1779	7.18941	5.77462	-1.09897	4.60768e-06	8.03983e-05	loss
chr12	75700444	75702436	1993	7.49987	6.17035	-1.05671	4.66835e-06	8.13201e-05	loss
chr16	37093833	37094595	763	6.08286	3.54488	-1.5963	4.70049e-06	8.18114e-05	loss
chr12	104432649	104434453	1805	7.09949	5.55913	-1.15941	4.76192e-06	8.27419e-05	loss
chrX	101237498	101238964	1467	7.20272	5.83456	-1.07233	4.77869e-06	8.29418e-05	loss
chr2	93361566	93362103	538	5.87632	3.16283	-1.6601	5.03704e-06	8.69161e-05	loss
chr8	95821743	95822972	1230	6.64886	4.74401	-1.3191	5.06078e-06	8.73017e-05	loss
chr2	145822385	145823488	1104	6.25467	4.08219	-1.43716	5.07124e-06	8.74578e-05	loss
chrX	93910850	93911994	1145	6.65137	4.93507	-1.23472	5.24105e-06	9.0087e-05	loss
chrX	157546087	157547933	1847	7.28132	5.96273	-1.0491	5.25965e-06	9.03437e-05	loss
chrX	99852989	99853939	951	7.01734	5.60001	-1.09688	5.26931e-06	9.04479e-05	loss
chr9	121600443	121601061	619	5.87338	3.16283	-1.65387	5.28402e-06	9.06755e-05	loss
chr2	164640792	164642615	1824	7.25293	5.95839	-1.03408	5.29927e-06	9.08621e-05	loss
chr11	4245322	4246345	1024	6.5998	4.80762	-1.27153	5.31916e-06	9.1153e-05	loss
chr10	120840091	120841377	1287	6.79018	5.16235	-1.19567	5.41247e-06	9.23962e-05	loss
chr10	74938663	74939239	577	5.58612	1.07016	-2.52081	5.4328e-06	9.26562e-05	loss
chrX	121478863	121479818	956	6.93578	5.48777	-1.10975	5.70509e-06	9.67814e-05	loss
chr5	125575139	125575966	828	6.30164	4.25078	-1.37543	5.92101e-06	0.000100063	loss
chr5	121813356	121814910	1555	7.26151	6.00867	-1.01059	5.92367e-06	0.000100081	loss
chrX	161277552	161278484	933	6.55681	4.80641	-1.24599	6.09538e-06	0.000102698	loss
chr4	46716827	46717454	628	5.51452	0.0941114	-3.04759	6.12575e-06	0.000103131	loss
chr6	84514717	84515501	785	7.01172	5.5078	-1.13331	6.13336e-06	0.000103213	loss
chr18	61288890	61290048	1159	6.79867	5.22997	-1.1641	6.20466e-06	0.000104122	loss
chr11	118400237	118400928	692	5.90003	3.07016	-1.68039	6.28817e-06	0.000105325	loss
chrX	163262517	163263451	935	6.48539	4.5398	-1.32543	6.31641e-06	0.000105769	loss
chr8	20874245	20874955	711	5.70318	2.40969	-1.8612	6.35536e-06	0.000106346	loss
chr17	26380771	26381815	1045	6.41005	4.44003	-1.33494	6.79576e-06	0.000112585	loss
chr3	55276707	55277691	985	6.46121	4.63244	-1.27372	6.86439e-06	0.000113511	loss
chr7	140975898	140977053	1156	6.94496	5.52169	-1.09094	7.32365e-06	0.000120404	loss
chr1	131945178	131946959	1782	7.27954	6.03394	-1.00236	7.47677e-06	0.00012279	loss
chr11	105148662	105149756	1095	6.79629	5.2678	-1.13867	7.58542e-06	0.000124324	loss
chr2	6239344	6240226	883	5.97361	3.40651	-1.56065	7.66381e-06	0.000125234	loss
chrX	57408421	57408942	522	5.92862	3.39691	-1.54279	7.89353e-06	0.000128483	loss
chr14	76652267	76654148	1882	6.90105	5.32991	-1.15517	8.18176e-06	0.000132413	loss
chrX	164156991	164157954	964	6.3314	4.32696	-1.33873	8.28086e-06	0.000133913	loss
chr10	21843858	21845959	2102	7.28763	6.03394	-1.00149	8.29814e-06	0.000134122	loss
chr1	36606767	36607201	435	5.07046	0	-3.63188	8.5982e-06	0.000138433	loss
chr5	148292629	148293040	412	5.05423	0	-3.61233	8.71937e-06	0.000140239	loss
chrX	126450115	126451784	1670	7.02988	5.54198	-1.11631	8.73079e-06	0.000140387	loss
chr12	86918090	86919671	1582	6.89293	5.32317	-1.15056	8.73469e-06	0.000140413	loss
chr18	75464811	75466032	1222	6.98494	5.51911	-1.10794	8.78429e-06	0.000141101	loss
chr15	81532126	81532576	451	5.04661	0	-3.58871	8.90823e-06	0.000142724	loss
chr6	115738780	115739655	876	6.06337	3.66848	-1.48129	8.95217e-06	0.000143354	loss
chr13	48982336	48982993	658	5.45384	0.679074	-2.45661	9.26437e-06	0.000147973	loss
chrX	117056953	117057892	940	5.70367	2.65781	-1.70421	9.38403e-06	0.000149667	loss
chr10	95438417	95439697	1281	6.42016	4.53398	-1.28196	9.38483e-06	0.000149667	loss
chr13	21249884	21250246	363	5.04623	0	-3.52126	9.49336e-06	0.000151243	loss
chr2	4829106	4830474	1369	6.97992	5.57218	-1.07749	9.552e-06	0.000152022	loss
chr10	94544823	94546208	1386	7.23149	5.82459	-1.07566	9.71225e-06	0.000154257	loss
chr12	112362990	112364264	1275	6.3085	4.07016	-1.41478	9.95162e-06	0.000157497	loss
chr5	118409000	118409789	790	6.01334	3.66582	-1.45406	1.01692e-05	0.000160329	loss
chr3	83783849	83784545	697	5.85104	3.24812	-1.54323	1.02299e-05	0.000161123	loss
chr7	46529742	46530866	1125	6.81347	5.30466	-1.12022	1.03693e-05	0.000163154	loss
chr3	129341300	129342400	1101	6.67634	5.07719	-1.1591	1.0394e-05	0.000163418	loss
chr1	151472641	151473556	916	6.35702	4.40332	-1.30482	1.05619e-05	0.000165645	loss
chr10	34223350	34224142	793	6.41317	4.50855	-1.28303	1.10453e-05	0.000172266	loss
chr7	16056742	16057884	1143	7.11964	5.79503	-1.03243	1.11894e-05	0.000174171	loss
chrX	94084489	94085748	1260	7.12269	5.68288	-1.08621	1.14699e-05	0.000178042	loss
chr13	60554865	60556096	1232	6.88442	5.43769	-1.0899	1.14835e-05	0.000178209	loss
chr5	125055996	125057527	1532	7.02743	5.67926	-1.04437	1.15341e-05	0.000178859	loss
chr7	28637376	28638422	1047	6.59337	4.93507	-1.18166	1.15397e-05	0.000178859	loss
chr9	46119559	46121062	1504	7.01715	5.61442	-1.06714	1.15774e-05	0.000179398	loss
chr7	26386912	26388522	1611	6.81018	5.23132	-1.14657	1.15853e-05	0.000179476	loss
chr5	123464554	123465661	1108	7.03229	5.60314	-1.08385	1.15991e-05	0.000179644	loss
chr10	68541107	68542205	1099	6.82861	5.28548	-1.12894	1.18563e-05	0.000183037	loss
chr17	63839123	63840028	906	6.31934	4.39932	-1.2838	1.20269e-05	0.000185487	loss
chr17	84850212	84851128	917	6.17764	3.71241	-1.47865	1.20509e-05	0.000185764	loss
chrX	161073073	161074556	1484	6.56229	4.88383	-1.18718	1.20737e-05	0.000186024	loss
chr13	108328833	108329812	980	6.35039	4.46898	-1.26711	1.20992e-05	0.000186325	loss
chr11	11835196	11835968	773	5.80387	2.55066	-1.73153	1.22257e-05	0.0001879	loss
chr16	10782164	10783024	861	6.06633	3.8313	-1.39578	1.26729e-05	0.000194104	loss
chr13	96697312	96698541	1230	6.93513	5.55338	-1.05695	1.27507e-05	0.000195199	loss
chrX	98848592	98849818	1227	7.01119	5.66115	-1.04016	1.30054e-05	0.00019861	loss
chr13	96941675	96942182	508	5.79102	3.08219	-1.55069	1.30521e-05	0.000199227	loss
chr13	3865815	3866752	938	6.23174	4.20976	-1.31553	1.35065e-05	0.000205458	loss
chr19	45548729	45549229	501	5.68989	2.67114	-1.63959	1.35476e-05	0.000205931	loss
chr18	49234084	49235364	1281	6.878	5.39812	-1.10074	1.35662e-05	0.000206064	loss
chrX	141388163	141389325	1163	6.502	4.75281	-1.21002	1.3638e-05	0.000207103	loss
chr5	111877212	111878239	1028	7.01572	5.54162	-1.09497	1.38388e-05	0.000209795	loss
chr17	87377753	87378774	1022	6.72011	5.14691	-1.13938	1.40815e-05	0.000213111	loss
chr4	148947148	148949127	1980	7.2672	5.99348	-1.0016	1.44901e-05	0.000218869	loss
chr7	39580836	39582057	1222	6.40788	4.59966	-1.22969	1.45248e-05	0.000219341	loss
chr2	60410782	60412198	1417	6.41814	4.53252	-1.25808	1.47326e-05	0.000221927	loss
chr11	62845416	62845748	333	4.96239	0	-3.04872	1.47353e-05	0.000221927	loss
chr13	58587932	58588958	1027	6.24788	3.99359	-1.38838	1.53361e-05	0.00022992	loss
chr12	73062312	73064356	2045	6.82275	5.38258	-1.07798	1.54332e-05	0.000231153	loss
chr10	95137993	95139245	1253	6.89915	5.48928	-1.06493	1.54945e-05	0.000232016	loss
chr8	44920005	44921103	1099	6.92152	5.484	-1.07501	1.59733e-05	0.000238155	loss
chrX	101373116	101374065	950	6.36816	4.29412	-1.32123	1.59927e-05	0.000238387	loss
chr9	55232739	55233182	444	5.88644	3.40332	-1.45352	1.64076e-05	0.000244104	loss
chrX	122298664	122300310	1647	7.36518	6.01443	-1.03474	1.64937e-05	0.000245268	loss
chr5	117723703	117724735	1033	6.3736	4.53544	-1.23405	1.65124e-05	0.000245487	loss
chr1	13133796	13134257	462	4.93708	0	-2.89793	1.70286e-05	0.000252198	loss
chr11	5875760	5876427	668	5.75441	3.07619	-1.50756	1.7105e-05	0.000253067	loss
chr6	135332270	135333530	1261	6.66055	4.98615	-1.17375	1.71449e-05	0.000253559	loss
chr6	90753537	90754622	1086	6.91342	5.52021	-1.05135	1.73776e-05	0.000256575	loss
chr11	53440205	53441239	1035	5.96388	3.66449	-1.39023	1.74729e-05	0.000257737	loss
chr5	77155632	77156476	845	5.96959	3.4621	-1.44974	1.81767e-05	0.000266528	loss
chrX	166093333	166094136	804	6.33422	4.47203	-1.23719	1.85067e-05	0.000270825	loss
chr2	178622479	178623284	806	6.11973	4.0298	-1.31565	1.88704e-05	0.000275674	loss
chr19	30180269	30181035	767	5.88644	3.15526	-1.50329	1.95509e-05	0.000284415	loss
chr17	65730081	65731504	1424	6.74863	5.23087	-1.10373	1.95716e-05	0.00028465	loss
chr10	122894455	122895204	750	6.35881	4.40571	-1.26647	1.96923e-05	0.000286271	loss
chr2	35581440	35582807	1368	6.89191	5.50408	-1.04795	1.97896e-05	0.000287552	loss
chr1	120053095	120053561	467	4.94229	0	-2.74213	1.98943e-05	0.00028887	loss
chr9	35372112	35373088	977	6.31702	4.43222	-1.24141	1.99107e-05	0.000289042	loss
chr16	35504032	35504448	417	4.92537	0	-2.73011	2.0106e-05	0.000291537	loss
chrX	119281498	119282449	952	6.31084	4.21341	-1.3149	2.04817e-05	0.000296433	loss
chr10	67012890	67014335	1446	6.0442	3.78232	-1.36644	2.05291e-05	0.000297049	loss
chr7	81996635	81997221	587	5.83138	3.24277	-1.45972	2.06552e-05	0.000298666	loss
chr8	12792325	12792742	418	4.90824	0	-2.69076	2.08929e-05	0.000301752	loss
chr4	140402600	140403254	655	5.89693	3.53617	-1.3909	2.13779e-05	0.000308044	loss
chr11	84633248	84634889	1642	7.20469	5.88068	-1.01413	2.14344e-05	0.000308715	loss
chr2	172584883	172586111	1229	6.93825	5.4889	-1.07281	2.20955e-05	0.000316845	loss
chr17	27134463	27135658	1196	6.84392	5.09241	-1.18616	2.24045e-05	0.000320685	loss
chr9	42097502	42098653	1152	6.65597	5.03651	-1.13874	2.29523e-05	0.000327825	loss
chr4	127365656	127366430	775	6.62635	5.03497	-1.12785	2.2956e-05	0.000327825	loss
chr11	4025110	4026227	1118	6.38426	4.49886	-1.23327	2.30858e-05	0.000329453	loss
chr12	108503146	108504387	1242	6.25901	4.36482	-1.23597	2.31617e-05	0.000330385	loss
chr12	85577404	85577971	568	5.35106	0.0941114	-2.17261	2.34098e-05	0.000333541	loss
chr15	85699452	85700681	1230	6.75627	5.16471	-1.12288	2.35297e-05	0.00033479	loss
chr17	49876564	49877277	714	7.13121	5.83189	-1.00208	2.47656e-05	0.000350375	loss
chr8	77420831	77422301	1471	6.95472	5.6321	-1.00911	2.4892e-05	0.000351844	loss
chr4	129313805	129314983	1179	6.95973	5.58229	-1.03392	2.52477e-05	0.000356385	loss
chr6	71585857	71587280	1424	6.94215	5.58299	-1.0254	2.57406e-05	0.000362358	loss
chr11	121035272	121035778	507	4.86431	0	-2.47432	2.60743e-05	0.000366227	loss
chrX	140510221	140511607	1387	6.82112	5.35989	-1.06761	2.65996e-05	0.000372682	loss
chr10	11242707	11243902	1196	6.2774	4.21432	-1.28384	2.67843e-05	0.000374764	loss
chr13	112755126	112756082	957	6.78371	5.34685	-1.05803	2.68436e-05	0.000375172	loss
chr5	121578022	121578366	345	4.85838	0	-2.4443	2.69128e-05	0.000376055	loss
chr3	68936403	68937840	1438	6.52145	4.83545	-1.15703	2.69808e-05	0.000376498	loss
chr18	65822452	65823390	939	6.71836	5.14881	-1.11204	2.7121e-05	0.000378197	loss
chr2	156366731	156367903	1173	6.82253	5.36605	-1.06489	2.71858e-05	0.000378935	loss
chr11	32082303	32083972	1670	6.82743	5.43457	-1.03944	2.74236e-05	0.000381907	loss
chr11	118908931	118910044	1114	6.38204	4.63448	-1.17629	2.74321e-05	0.00038194	loss
chr15	73631641	73632591	951	6.27382	4.35907	-1.23203	2.76382e-05	0.000384208	loss
chr11	95136507	95137417	911	6.57125	4.96056	-1.12424	2.78782e-05	0.0003872	loss
chr16	32290855	32292409	1555	6.6289	4.98988	-1.13656	2.83451e-05	0.000393333	loss
chr7	135605236	135606028	793	6.22203	4.24545	-1.24905	2.83881e-05	0.000393842	loss
chr12	31225061	31226268	1208	7.01015	5.66115	-1.02009	2.86135e-05	0.00039644	loss
chr8	87629221	87630571	1351	7.01344	5.5647	-1.06069	2.92619e-05	0.000403538	loss
chr15	84314220	84315527	1308	6.68756	5.20702	-1.07379	2.94786e-05	0.000406167	loss
chr19	29579653	29580033	381	4.84322	0	-2.35473	2.96236e-05	0.000407895	loss
chrX	152805072	152805360	289	4.84322	0	-2.35473	2.96236e-05	0.000407895	loss
chr3	28319646	28320747	1102	6.37248	4.53325	-1.20164	2.97669e-05	0.000409595	loss
chr9	77476691	77478234	1544	6.75207	5.26604	-1.07577	3.01087e-05	0.000413568	loss
chr10	128352594	128353739	1146	6.55399	4.90686	-1.13408	3.09308e-05	0.000423367	loss
chr1	177717886	177719972	2087	7.10506	5.70642	-1.03935	3.17356e-05	0.000433335	loss
chr11	51564596	51565384	789	6.49615	4.7459	-1.16777	3.17929e-05	0.000434015	loss
chr8	10854155	10855262	1108	6.24893	4.33033	-1.22578	3.19159e-05	0.000435415	loss
chr1	184065830	184067359	1530	6.39799	4.59966	-1.18715	3.19773e-05	0.000435871	loss
chrX	161999061	162000359	1299	6.9271	5.5505	-1.02456	3.26899e-05	0.000444223	loss
chr11	31235747	31236730	984	5.98978	3.72012	-1.32348	3.2807e-05	0.000445426	loss
chr9	43783138	43785008	1871	7.03393	5.69682	-1.00848	3.33716e-05	0.000452598	loss
chr4	154390009	154391003	995	6.3147	4.43066	-1.20844	3.40751e-05	0.000461235	loss
chr11	9250277	9251375	1099	6.78287	5.38217	-1.03385	3.428e-05	0.000463606	loss
chrX	101234479	101235473	995	6.12203	3.94333	-1.29625	3.45262e-05	0.000466328	loss
chr11	4256892	4258061	1170	6.17252	3.87522	-1.32659	3.45685e-05	0.000466799	loss
chr17	30737278	30737974	697	5.88217	3.60106	-1.32256	3.48265e-05	0.000469672	loss
chr6	31676829	31677948	1120	6.46497	4.72588	-1.15988	3.51325e-05	0.000473183	loss
chr7	88248470	88249516	1047	6.38933	4.59687	-1.17742	3.52014e-05	0.000473901	loss
chr18	80144087	80145275	1189	6.63505	5.09735	-1.08817	3.52694e-05	0.000474411	loss
chr2	93928227	93928718	492	5.32349	1.65781	-1.59667	3.5599e-05	0.000478536	loss
chrX	158235711	158237120	1410	6.86532	5.48551	-1.02559	3.59162e-05	0.000481927	loss
chr2	127410032	127411588	1557	6.81359	5.43457	-1.02487	3.59209e-05	0.000481927	loss
chr11	4228970	4230531	1562	6.89315	5.5078	-1.02635	3.62931e-05	0.000486292	loss
chr2	128152257	128153463	1207	6.62771	5.05674	-1.09784	3.6406e-05	0.00048728	loss
chr8	117719167	117720182	1016	6.36928	4.60314	-1.1664	3.65094e-05	0.000488559	loss
chr5	148750039	148750617	579	5.68163	2.99041	-1.41363	3.66837e-05	0.000490681	loss
chr9	61249971	61250497	527	5.47989	2.39691	-1.48646	3.68715e-05	0.000492875	loss
chr5	124120893	124121692	800	6.33734	4.3566	-1.23177	3.71901e-05	0.000496388	loss
chr5	111799541	111800274	734	6.26608	4.43379	-1.18841	3.73473e-05	0.000498166	loss
chr11	24739213	24740408	1196	6.37055	4.59757	-1.16787	3.73831e-05	0.000498537	loss
chr15	36903488	36904385	898	6.24422	4.39772	-1.19138	3.75295e-05	0.000500383	loss
chr19	45272618	45272915	298	4.80628	0	-2.14239	3.7575e-05	0.000500882	loss
chr2	172643056	172644711	1656	6.88978	5.23536	-1.12987	3.76284e-05	0.000501027	loss
chr2	168739381	168739879	499	5.95258	3.52886	-1.34811	3.7962e-05	0.000504961	loss
chr11	51874123	51875365	1243	6.86214	5.25521	-1.11096	3.84985e-05	0.000511006	loss
chrX	109587181	109588072	892	6.71268	5.26648	-1.04997	3.85888e-05	0.000511985	loss
chr1	119409177	119410446	1270	6.15533	4.2061	-1.22046	3.86899e-05	0.000512999	loss
chrX	160390329	160391081	753	6.03454	3.67246	-1.3323	3.91253e-05	0.000518331	loss
chrX	140519766	140521024	1259	6.83337	5.15214	-1.13589	3.91868e-05	0.000519035	loss
chr3	51084672	51085941	1270	6.66867	5.0608	-1.10936	3.96551e-05	0.000524347	loss
chr17	6849036	6849956	921	6.34305	4.2383	-1.26227	4.02729e-05	0.000531612	loss
chr13	67416049	67416991	943	6.64966	4.94278	-1.14259	4.03156e-05	0.000532064	loss
chr3	27453431	27454341	911	6.27859	4.28114	-1.2326	4.06968e-05	0.000536186	loss
chr2	167827097	167827959	863	5.95258	3.38887	-1.37105	4.07914e-05	0.000537304	loss
chr8	105401345	105401780	436	4.78767	0	-2.06815	4.09931e-05	0.000539404	loss
chr6	87183359	87184422	1064	6.3075	4.47127	-1.18521	4.1036e-05	0.000539856	loss
chr15	97125609	97126516	908	6.95492	5.58158	-1.01714	4.11239e-05	0.000540898	loss
chr2	71907524	71908826	1303	6.97508	5.5104	-1.05511	4.12398e-05	0.000542079	loss
chr11	105953047	105953942	896	5.63467	2.78477	-1.4253	4.15716e-05	0.000545749	loss
chr10	19160060	19161113	1054	6.43937	4.8046	-1.11622	4.16285e-05	0.000546265	loss
chr10	95890746	95891610	865	6.02824	3.93562	-1.25802	4.16587e-05	0.000546547	loss
chrX	151120692	151121878	1187	6.28065	4.43144	-1.1861	4.19118e-05	0.000549404	loss
chr4	135158806	135159729	924	6.97361	5.5104	-1.05329	4.20293e-05	0.000550598	loss
chr17	31727242	31728948	1707	6.75331	5.27174	-1.05927	4.22704e-05	0.000553453	loss
chrX	53712886	53713460	575	5.8386	3.46669	-1.32469	4.23778e-05	0.000554463	loss
chr15	83305553	83306161	609	5.74581	3.16848	-1.36935	4.25488e-05	0.00055618	loss
chr9	107312620	107313326	707	5.97909	3.83604	-1.2675	4.31844e-05	0.000563826	loss
chr11	105468779	105469463	685	5.2774	1.06209	-1.63174	4.39516e-05	0.000572648	loss
chr1	127197179	127197923	745	6.32879	4.50855	-1.17368	4.40901e-05	0.000574213	loss
chr18	35043401	35044969	1569	6.62273	5.03703	-1.09684	4.44262e-05	0.000577262	loss
chr13	31811038	31811989	952	6.58042	5.03032	-1.08162	4.45718e-05	0.000578431	loss
chr11	20368283	20369065	783	5.5338	2.39048	-1.45787	4.55547e-05	0.000589099	loss
chr13	107550186	107550834	649	6.05201	3.98188	-1.24396	4.57904e-05	0.000591903	loss
chr11	61319847	61320259	413	4.79965	0	-1.96676	4.63667e-05	0.000598855	loss
chr17	69225698	69226081	384	4.81198	0	-1.96182	4.66522e-05	0.000601917	loss
chrX	122406767	122407630	864	6.39864	4.65848	-1.14436	4.69869e-05	0.000605985	loss
chrX	127536902	127537699	798	6.53897	4.96327	-1.08891	4.75569e-05	0.000611943	loss
chr11	20361599	20362476	878	6.24178	4.32105	-1.19737	4.77774e-05	0.000614526	loss
chr13	78959147	78960191	1045	6.472	4.88555	-1.09227	4.80196e-05	0.000617259	loss
chr12	86841375	86842840	1466	6.59324	5.02825	-1.08414	4.83153e-05	0.000620548	loss
chr8	87590338	87591607	1270	6.51176	4.96111	-1.08008	4.84295e-05	0.000621886	loss
chr16	90625385	90626197	813	5.92993	3.66848	-1.28648	4.84961e-05	0.000622613	loss
chr2	10311636	10312629	994	6.9427	5.41111	-1.07053	4.90716e-05	0.000629224	loss
chr5	139985155	139986127	973	6.27055	4.50408	-1.15147	4.92705e-05	0.000631644	loss
chrX	94985315	94986113	799	6.1964	4.36318	-1.17086	4.93641e-05	0.000632454	loss
chr2	157036357	157037640	1284	6.63826	5.05114	-1.08912	4.99575e-05	0.000638964	loss
chr8	126442021	126443330	1310	6.59859	5.07519	-1.06719	5.03103e-05	0.000642594	loss
chr13	26312098	26313214	1117	6.70814	5.24812	-1.0425	5.04948e-05	0.000644685	loss
chr14	65915757	65917222	1466	7.1691	5.81154	-1.00561	5.05151e-05	0.000644812	loss
chr11	59972939	59973396	458	4.75565	0	-1.8951	5.07292e-05	0.000647148	loss
chr9	64044701	64045602	902	6.66017	5.22816	-1.03339	5.07528e-05	0.000647316	loss
chr11	57912912	57914083	1172	6.82965	5.43925	-1.01708	5.14441e-05	0.000654659	loss
chr3	104814383	104815050	668	5.38506	1.64706	-1.51116	5.15267e-05	0.000655576	loss
chr13	58951045	58952502	1458	6.54308	4.93286	-1.09856	5.15996e-05	0.000656236	loss
chrX	103968741	103969587	847	5.81265	3.46669	-1.29764	5.2146e-05	0.000661564	loss
chr4	127357552	127358315	764	6.52506	4.93948	-1.08853	5.32213e-05	0.00067315	loss
chr9	115043244	115044587	1344	6.45638	4.86101	-1.09122	5.37577e-05	0.000678831	loss
chrX	162750250	162751544	1295	6.43831	4.69844	-1.13764	5.41228e-05	0.000682888	loss
chr5	148649145	148649693	549	5.46016	0	-1.82567	5.41614e-05	0.000683098	loss
chrX	103952878	103953675	798	6.1458	4.08518	-1.22811	5.44485e-05	0.000685886	loss
chr7	81182710	81183775	1066	6.50084	4.66981	-1.16317	5.48921e-05	0.000690636	loss
chr4	134457345	134458328	984	6.76066	5.15857	-1.09005	5.58237e-05	0.000701082	loss
chr3	122391893	122392619	727	5.45048	0	-1.79859	5.63152e-05	0.000705548	loss
chr7	66094875	66095719	845	6.07128	3.97866	-1.23118	5.64946e-05	0.000707512	loss
chr10	62663644	62664504	861	5.98308	3.88669	-1.23174	5.68404e-05	0.000710841	loss
chr16	22622280	22623079	800	6.26247	4.50259	-1.13952	5.7275e-05	0.000715702	loss
chr15	96658332	96659451	1120	6.45456	4.69844	-1.14028	5.76492e-05	0.0007198	loss
chr17	5903341	5904812	1472	6.78478	5.36031	-1.02628	5.80974e-05	0.00072438	loss
chrX	99448510	99449202	693	6.13866	4.07218	-1.2233	5.84724e-05	0.000728035	loss
chrX	120059594	120060623	1030	6.50608	4.88954	-1.09429	5.89548e-05	0.000733309	loss
chrX	153218977	153219673	697	5.67852	3.07619	-1.33201	5.97302e-05	0.000741325	loss
chr9	72643766	72644725	960	5.8265	3.31682	-1.31369	6.00081e-05	0.000744182	loss
chr12	73068966	73069929	964	6.76712	5.3846	-1.00805	6.04043e-05	0.000748499	loss
chr5	77235897	77236886	990	6.34533	4.63039	-1.1238	6.07755e-05	0.00075265	loss
chr1	134216815	134217371	557	5.18898	0.0941114	-1.63438	6.08992e-05	0.000753906	loss
chr10	72551438	72552356	919	6.01334	3.89125	-1.23312	6.1299e-05	0.000758078	loss
chrX	103259325	103260065	741	5.97087	3.82773	-1.23532	6.21412e-05	0.000766515	loss
chr1	186293881	186294902	1022	6.21293	4.35907	-1.15988	6.3846e-05	0.000784746	loss
chr16	30127445	30127860	416	5.16995	0.0941114	-1.60726	6.4216e-05	0.000788983	loss
chr5	128663709	128664441	733	6.61314	5.14309	-1.03918	6.45663e-05	0.000792037	loss
chr8	43177866	43178463	598	6.23738	4.46822	-1.1351	6.49159e-05	0.000795148	loss
chr2	146605798	146606344	547	5.82324	3.53762	-1.25953	6.64793e-05	0.000813101	loss
chr4	98805131	98805997	867	6.15887	4.24634	-1.17195	6.65455e-05	0.000813674	loss
chr11	4543115	4543510	396	4.70979	0	-1.68148	6.75937e-05	0.000824627	loss
chr8	26029371	26030369	999	6.71368	5.25034	-1.03562	6.80385e-05	0.000829566	loss
chr4	125115887	125116907	1021	6.4415	4.74527	-1.11002	6.91326e-05	0.000841424	loss
chr11	52219872	52220536	665	5.40803	2.06613	-1.39771	6.92012e-05	0.000842094	loss
chrX	131411604	131411997	394	5.19588	0.0941114	-1.57162	6.96535e-05	0.000846532	loss
chr7	37952001	37952841	841	6.54393	5.00604	-1.05932	6.9661e-05	0.000846532	loss
chr14	65899967	65900597	631	5.7146	3.16283	-1.30139	6.98963e-05	0.000848564	loss
chr9	121589794	121590677	884	6.70637	5.2093	-1.0415	7.12847e-05	0.000862709	loss
chr7	113104381	113104788	408	5.21525	1.06209	-1.463	7.15253e-05	0.000864466	loss
chr11	35522940	35524203	1264	6.21293	4.43769	-1.13034	7.25819e-05	0.000876556	loss
chrX	99339047	99340006	960	6.43355	4.7459	-1.10491	7.28498e-05	0.000878769	loss
chr16	44530346	44531373	1028	6.29523	4.44159	-1.15286	7.30037e-05	0.000880284	loss
chr17	6865492	6866003	512	5.28626	1.88783	-1.38986	7.37066e-05	0.000886871	loss
chr19	29675327	29676091	765	6.55372	4.95676	-1.07332	7.40576e-05	0.000890251	loss
chr1	120311880	120312737	858	5.74925	3.40172	-1.25887	7.51503e-05	0.000901283	loss
chr11	4213239	4213666	428	5.1581	0.679074	-1.4776	7.54959e-05	0.000905254	loss
chr5	128541505	128542430	926	6.44624	4.88497	-1.06174	7.56137e-05	0.000906492	loss
chr1	119197128	119198034	907	6.43831	4.81003	-1.08421	7.5794e-05	0.0009079	loss
chr11	79396788	79397653	866	5.96259	3.93562	-1.19214	7.58056e-05	0.0009079	loss
chr5	142915246	142915991	746	5.83116	3.59827	-1.23611	7.58186e-05	0.0009079	loss
chr9	8764792	8766252	1461	6.60444	5.05573	-1.06041	7.59808e-05	0.000909666	loss
chr2	146606566	146607347	782	5.7314	3.24098	-1.2779	7.81919e-05	0.000932198	loss
chr19	3928918	3930060	1143	6.34858	4.63584	-1.10842	7.94492e-05	0.000945739	loss
chr17	48120985	48121446	462	6.42447	4.66914	-1.12037	7.96561e-05	0.000947658	loss
chr4	10723095	10724035	941	6.243	4.47355	-1.12223	7.99568e-05	0.000949965	loss
chr19	10295940	10296376	437	5.14057	0.0941114	-1.5035	8.00732e-05	0.000951167	loss
chr7	142267442	142268183	742	6.05341	3.82416	-1.22866	8.13446e-05	0.000965534	loss
chrX	93988497	93988938	442	5.32517	1.88326	-1.36814	8.21937e-05	0.000974683	loss
chrX	160423541	160424557	1017	6.19169	4.35907	-1.13581	8.39637e-05	0.000993214	loss
chr17	29446316	29446635	320	4.67334	0	-1.53189	8.43486e-05	0.000997389	loss
chr4	137502915	137503908	994	6.35574	4.56327	-1.12338	8.57827e-05	0.00101228	loss
chrX	92453941	92454852	912	6.19312	4.40012	-1.1241	8.76624e-05	0.00103187	loss
chr2	132139739	132140679	941	6.26815	4.56755	-1.0961	8.90212e-05	0.00104569	loss
chr10	96632445	96633403	959	6.21633	4.46898	-1.10809	8.99779e-05	0.00105494	loss
chr17	37066605	37067438	834	5.66656	3.07218	-1.27404	9.08655e-05	0.00106435	loss
chr11	23045436	23045837	402	4.65242	0	-1.47946	9.16716e-05	0.00107173	loss
chr3	84021087	84021537	451	5.34714	2.24989	-1.3154	9.46459e-05	0.001102	loss
chr16	38496495	38496984	490	5.33469	0	-1.47083	9.49379e-05	0.00110457	loss
chr3	133358571	133359316	746	6.30383	4.66182	-1.07496	9.5823e-05	0.00111341	loss
chr11	79648786	79650859	2074	6.75795	5.2241	-1.04281	9.76846e-05	0.0011323	loss
chr18	64876329	64876817	489	5.73164	3.332	-1.2375	9.84153e-05	0.00113992	loss
chr2	6074864	6075638	775	6.00243	4.02877	-1.15789	9.86642e-05	0.00114195	loss
chr6	136486670	136487809	1140	6.53525	5.07869	-1.0141	9.89869e-05	0.00114505	loss
chrX	151889794	151891320	1527	6.36765	4.59548	-1.10967	9.90971e-05	0.00114584	loss
chr9	80104894	80105994	1101	6.16163	4.39932	-1.10644	9.96161e-05	0.00115094	loss
chr15	25724150	25725298	1149	6.56957	5.14404	-1.00276	0.00010016	0.00115669	loss
chr15	100473495	100473962	468	5.50261	2.53033	-1.29502	0.000100356	0.00115852	loss
chr15	36128010	36128795	786	5.93014	3.82773	-1.18171	0.000102199	0.00117653	loss
chr7	81062622	81063477	856	6.02398	4.12307	-1.13874	0.000102533	0.00117929	loss
chr9	116221920	116222328	409	5.11592	0.679074	-1.36474	0.000102834	0.00118231	loss
chr11	4304697	4305599	903	5.77175	3.53617	-1.20473	0.000103398	0.00118769	loss
chr1	57607067	57608207	1141	6.57778	4.95403	-1.06441	0.000103703	0.00119032	loss
chr3	9108134	9109112	979	6.38411	4.71692	-1.0763	0.000105098	0.00120412	loss
chr18	61521332	61522608	1277	6.70011	5.20152	-1.02557	0.000105179	0.00120482	loss
chr1	58499373	58500474	1102	6.40083	4.75532	-1.07177	0.000105388	0.001207	loss
chr1	135182477	135183698	1222	6.77755	5.22048	-1.04377	0.00010628	0.00121654	loss
chr4	106874185	106874581	397	5.21242	1.09411	-1.33665	0.000107036	0.0012243	loss
chr4	96801721	96802390	670	6.24089	4.25698	-1.15164	0.000110906	0.00126345	loss
chrX	160877420	160877704	285	5.11555	1.07819	-1.32085	0.000111545	0.00126911	loss
chr10	95059237	95060342	1106	6.30718	4.57537	-1.09106	0.000112635	0.00127941	loss
chrX	101899819	101900338	520	5.29035	0	-1.37604	0.000112935	0.00128188	loss
chr2	136674497	136675704	1208	6.40475	4.83011	-1.045	0.000113443	0.00128671	loss
chr3	142493775	142494376	602	5.81549	3.47735	-1.20969	0.000114749	0.0013001	loss
chr11	25356316	25357594	1279	6.57721	5.09785	-1.01638	0.000115322	0.00130564	loss
chr2	72867407	72867881	475	5.25676	1.89239	-1.28916	0.000115546	0.0013077	loss
chr3	90591217	90592368	1152	6.68397	5.22274	-1.00716	0.000117464	0.001327	loss
chr17	84496285	84497187	903	6.37583	4.77493	-1.05091	0.000118525	0.00133753	loss
chr2	30690374	30691226	853	5.72187	3.332	-1.21312	0.000119288	0.00134492	loss
chr7	143590401	143591964	1564	6.46316	4.95839	-1.02094	0.000119632	0.00134777	loss
chr7	64716030	64716480	451	5.58139	2.87637	-1.24255	0.000121923	0.00137066	loss
chr6	135843384	135844480	1097	6.58857	5.05012	-1.02943	0.00012241	0.00137529	loss
chr2	120472944	120473831	888	6.4904	4.93175	-1.03482	0.000124372	0.00139442	loss
chr7	114292531	114293068	538	5.65743	3.25167	-1.20901	0.000124595	0.00139642	loss
chr11	100114522	100115066	545	5.50492	2.78477	-1.2408	0.000124852	0.00139879	loss
chrX	161067206	161067818	613	5.70011	3.32021	-1.20519	0.00012499	0.00140009	loss
chr10	119149073	119150150	1078	6.57276	5.01286	-1.03613	0.000130352	0.00145076	loss
chr12	40459447	40460254	808	5.75612	3.40651	-1.19683	0.000130858	0.00145431	loss
chr5	93028040	93028727	688	6.14729	4.24277	-1.12073	0.000131448	0.00145879	loss
chr15	100717941	100718718	778	5.28831	1.67907	-1.26596	0.000131589	0.00146009	loss
chr12	107965874	107966601	728	5.69987	3.39852	-1.18834	0.000131712	0.0014612	loss
chr11	35004151	35004985	835	5.52953	2.76998	-1.23412	0.000132299	0.00146718	loss
chr4	119453219	119454265	1047	6.15681	4.35907	-1.09554	0.000132497	0.00146886	loss
chr5	81646442	81646993	552	5.40177	2.54198	-1.23825	0.000134502	0.00148923	loss
chr1	192742357	192743406	1050	6.46554	4.74401	-1.07652	0.000135163	0.00149495	loss
chr1	57618496	57619458	963	6.24072	4.3929	-1.10453	0.000135478	0.0014971	loss
chr13	98632220	98632697	478	6.01971	3.78845	-1.17574	0.000135581	0.00149798	loss
chrX	106059619	106060089	471	5.61558	3.16094	-1.20298	0.000136526	0.00150708	loss
chr1	134215586	134216361	776	6.25747	4.3681	-1.11242	0.000137104	0.00151158	loss
chr15	77047069	77048240	1172	6.48595	4.94003	-1.02671	0.000142203	0.00155952	loss
chrX	101793795	101794495	701	6.1458	4.36728	-1.08653	0.000142821	0.00156493	loss
chrX	103392143	103393000	858	6.20451	4.17504	-1.13713	0.00014369	0.00157362	loss
chr2	172289012	172289457	446	5.07758	0.679074	-1.25096	0.000144294	0.00157939	loss
chr15	75633501	75634271	771	5.93537	3.82892	-1.14829	0.000144663	0.00158261	loss
chr19	55722049	55722479	431	4.58831	0	-1.21629	0.000146153	0.00159415	loss
chr6	125284436	125284672	237	4.58831	0	-1.21629	0.000146153	0.00159415	loss
chr5	148027443	148028093	651	5.27055	1.64706	-1.23853	0.000147416	0.00160511	loss
chr19	23177998	23179120	1123	6.53094	5.02929	-1.0106	0.00014897	0.00161949	loss
chr13	67511190	67512024	835	6.47124	4.93175	-1.02012	0.00015139	0.00164292	loss
chr11	20629576	20630333	758	5.68679	3.40172	-1.17075	0.000151927	0.00164789	loss
chr4	130918112	130918925	814	5.60664	3.16094	-1.18768	0.000152508	0.00165304	loss
chr10	108756242	108757192	951	6.34305	4.42595	-1.1088	0.000154966	0.00167735	loss
chr8	79920551	79921571	1021	6.37886	4.83545	-1.01928	0.000155394	0.00168139	loss
chr7	110876944	110877679	736	5.80628	3.33703	-1.18664	0.000157057	0.00169556	loss
chr9	42984538	42985261	724	5.92294	3.87982	-1.13057	0.000157343	0.00169776	loss
chr9	63112437	63113191	755	6.06337	4.24901	-1.08625	0.000157375	0.00169782	loss
chr5	102342271	102343243	973	6.44744	4.81244	-1.04249	0.000163613	0.00175206	loss
chrX	100596939	100597741	803	6.39799	4.83189	-1.02406	0.000164901	0.00176344	loss
chr13	113013763	113014255	493	5.35753	2.39691	-1.20651	0.000165177	0.00176548	loss
chr1	72832467	72833712	1246	6.44334	4.93948	-1.00468	0.000165807	0.0017716	loss
chrX	94142763	94143105	343	5.2056	1.67379	-1.20905	0.000166978	0.00178198	loss
chr11	4374768	4375625	858	5.94959	3.83959	-1.13498	0.000167932	0.00179062	loss
chrX	140012829	140013759	931	6.23721	4.53325	-1.05553	0.000169004	0.00180107	loss
chr5	101758243	101758956	714	6.0254	4.20793	-1.0824	0.000169028	0.00180107	loss
chrX	167209291	167210015	725	6.08967	4.21158	-1.09383	0.000173065	0.00183717	loss
chr14	24232298	24233280	983	6.25191	4.53544	-1.05522	0.000175715	0.00185994	loss
chr15	36561063	36561818	756	6.31068	4.72333	-1.02587	0.000175717	0.00185994	loss
chrX	153611004	153611553	550	5.66109	3.40012	-1.14977	0.000177188	0.00187329	loss
chr13	41451722	41452329	608	6.05182	4.25078	-1.07305	0.000182585	0.00192089	loss
chr10	53435061	53435737	677	5.67284	3.32021	-1.15539	0.000182698	0.00192175	loss
chr19	40518857	40519580	724	5.31918	2.39691	-1.18574	0.000184898	0.00194129	loss
chrX	147370427	147371405	979	6.44029	4.77122	-1.04041	0.000187419	0.00196445	loss
chr7	104403857	104404571	715	5.68499	3.40491	-1.14477	0.000188836	0.00197757	loss
chr2	171675940	171676791	852	6.32481	4.7774	-1.00982	0.000190489	0.0019906	loss
chr10	83736984	83737555	572	5.2774	2.24989	-1.18153	0.000190856	0.00199343	loss
chr7	134113982	134114883	902	6.17857	4.50706	-1.03944	0.000195503	0.0020348	loss
chr18	61619889	61620292	404	5.00884	0.0620931	-1.14747	0.000195694	0.00203645	loss
chr11	60866629	60867797	1169	6.43845	4.9063	-1.00248	0.000198466	0.00206219	loss
chrX	151475203	151475987	785	6.06098	4.24366	-1.06867	0.000200092	0.00207636	loss
chrX	136183717	136184397	681	5.63628	2.89694	-1.16707	0.00020093	0.00208362	loss
chr4	53511515	53512562	1048	6.23705	4.56898	-1.03368	0.000204743	0.00211577	loss
chrX	99433715	99434296	582	5.52406	2.87637	-1.15694	0.000209632	0.0021574	loss
chr10	120841468	120842158	691	6.12679	4.32359	-1.06102	0.000209663	0.0021574	loss
chr6	53584315	53585107	793	5.8907	3.88326	-1.09705	0.000209773	0.00215808	loss
chr1	5943291	5944333	1043	6.43739	4.65378	-1.05719	0.000211785	0.00217554	loss
chr17	29422669	29423742	1074	6.49083	4.86623	-1.02221	0.000217296	0.00222299	loss
chr1	120088788	120089113	326	5.0854	1.09411	-1.13401	0.000218517	0.00223402	loss
chr17	87512025	87513274	1250	6.35363	4.6558	-1.03659	0.000218795	0.00223649	loss
chr10	117495779	117496317	539	5.24283	1.67907	-1.14295	0.000221812	0.00226473	loss
chr17	29475198	29475781	584	5.62584	3.15905	-1.13915	0.000221952	0.00226551	loss
chr19	4539733	4540432	700	6.14936	4.06714	-1.10098	0.000224963	0.00228865	loss
chr9	56112073	56112475	403	5.11288	1.06209	-1.12265	0.000227157	0.0023072	loss
chr7	104404779	104405360	582	5.85359	3.7737	-1.09628	0.000234155	0.00236785	loss
chr1	39968741	39969532	792	6.16662	4.40571	-1.04621	0.000234574	0.00237133	loss
chr18	75534387	75535395	1009	6.48375	4.89239	-1.00762	0.000236679	0.00238988	loss
chrX	94058267	94059116	850	5.74753	3.59827	-1.10232	0.000239697	0.0024131	loss
chr11	4247140	4247888	749	6.07795	4.32274	-1.04205	0.00024202	0.00243356	loss
chrX	121299901	121301048	1148	6.37471	4.74401	-1.01411	0.000242727	0.00243988	loss
chr2	45049240	45050128	889	6.05201	4.25167	-1.05087	0.000243551	0.00244659	loss
chr4	131385140	131385717	578	5.85562	3.83722	-1.08542	0.000244316	0.00245308	loss
chr2	93891084	93892305	1222	6.13979	4.40412	-1.03808	0.000244717	0.00245553	loss
chr4	117355672	117357026	1355	6.22591	4.63039	-1.00603	0.000245746	0.00246307	loss
chr11	12258662	12259316	655	5.55596	2.87407	-1.13235	0.000247488	0.00247535	loss
chr17	29430302	29430859	558	5.64739	3.332	-1.11443	0.000249071	0.00248879	loss
chr10	121902558	121903119	562	5.47337	2.38726	-1.13108	0.000249297	0.00249065	loss
chr10	62868493	62869396	904	6.09319	4.19968	-1.06316	0.00025096	0.00250557	loss
chrX	136532400	136532688	289	5.01705	1.08617	-1.10038	0.000250969	0.00250557	loss
chr14	55767677	55768132	456	4.92882	0.0781911	-1.06482	0.00025265	0.00251875	loss
chr7	3422658	3423135	478	4.95129	0.0941114	-1.05897	0.000256887	0.00255175	loss
chr1	7146787	7147374	588	5.69168	3.54053	-1.09323	0.000262466	0.00259805	loss
chr16	95432409	95432829	421	5.15031	1.41604	-1.09671	0.00026309	0.00260299	loss
chr2	130968297	130969411	1115	6.17618	4.17598	-1.07521	0.00026391	0.00261027	loss
chrX	103655297	103655837	541	5.36204	2.66048	-1.122	0.000264824	0.00261848	loss
chrX	107339033	107339876	844	6.16421	4.53689	-1.00833	0.000266701	0.00263411	loss
chr14	51434836	51435174	339	5.05701	1.09411	-1.07909	0.000271122	0.00267269	loss
chr16	13540743	13541307	565	5.90116	4.03187	-1.05241	0.000271642	0.00267654	loss
chr16	35696488	35696894	407	5.30787	2.40332	-1.11705	0.000272943	0.00268767	loss
chr9	61626317	61626996	680	5.72989	3.66182	-1.07862	0.000275745	0.00270926	loss
chr5	148293162	148293567	406	5.19622	2.07418	-1.10992	0.000276915	0.00271861	loss
chr2	167586632	167587222	591	5.45019	2.67379	-1.11382	0.000279323	0.00274007	loss
chr9	63992686	63993413	728	6.1417	4.40332	-1.02636	0.000280192	0.00274646	loss
chr18	75319152	75319998	847	6.24738	4.60453	-1.00588	0.000283537	0.00277269	loss
chr12	12902085	12902561	477	5.67671	3.46669	-1.08905	0.000285695	0.00279118	loss
chr11	118348849	118349582	734	5.62286	3.40172	-1.0889	0.000288411	0.00281329	loss
chr2	173294267	173294996	730	5.78622	3.78109	-1.06614	0.000290163	0.00282729	loss
chrX	161194618	161195104	487	5.41425	2.77246	-1.10295	0.000297512	0.0028849	loss
chr10	75444234	75445031	798	5.69501	3.60106	-1.07319	0.000297822	0.00288701	loss
chr11	102346963	102348122	1160	6.17141	4.2383	-1.05172	0.000303529	0.00293184	loss
chr14	20023496	20024399	904	6.02418	4.28808	-1.02082	0.000304517	0.00294047	loss
chr12	100506910	100507707	798	5.79723	3.5274	-1.08421	0.000307611	0.00296666	loss
chr1	135204726	135205233	508	6.14824	4.33368	-1.03182	0.000314062	0.0030228	loss
chrX	94187894	94188629	736	6.0426	4.32864	-1.01265	0.000319072	0.00306062	loss
chr11	3984665	3985351	687	5.65217	3.46822	-1.07125	0.000324743	0.00310545	loss
chr2	154654397	154655357	961	6.08695	4.33117	-1.01864	0.000327634	0.00312637	loss
chr12	103437623	103438262	640	5.48196	3.07619	-1.08323	0.000327702	0.00312655	loss
chr17	86750761	86751713	953	5.92599	3.97866	-1.0435	0.000338073	0.00321074	loss
chr11	75201396	75202572	1177	6.4052	4.62355	-1.01948	0.000339186	0.00321886	loss
chrX	160003458	160003984	527	5.17252	1.64706	-1.04896	0.000340725	0.00323002	loss
chr7	130577244	130577726	483	5.01211	1.39691	-1.04212	0.000342325	0.00324124	loss
chr12	76811061	76811880	820	6.05144	4.25167	-1.02079	0.000342325	0.00324124	loss
chr1	92214993	92215706	714	5.63864	3.33368	-1.07186	0.000345811	0.00326977	loss
chr7	19477625	19478324	700	5.55372	3.24634	-1.06957	0.000351018	0.00331247	loss
chr6	54435313	54436208	896	5.87496	3.94113	-1.03788	0.00035369	0.00333365	loss
chr13	5702445	5703805	1361	6.34662	4.59408	-1.0103	0.000358699	0.00337167	loss
chr18	50023524	50024214	691	5.53951	3.08418	-1.07201	0.000359201	0.00337385	loss
chr3	101885807	101886354	548	5.56327	3.32696	-1.06222	0.000361744	0.00339466	loss
chr18	82679856	82680636	781	5.50316	3.16848	-1.05972	0.000382538	0.00355783	loss
chr17	51123343	51124061	719	5.63467	3.39531	-1.05044	0.000396689	0.00366408	loss
chr10	93276890	93277148	259	5.05423	1.65781	-1.02355	0.000397836	0.00367141	loss
chr1	134724963	134725469	507	5.90712	4.1221	-1.00571	0.000400366	0.00369147	loss
chr11	58057823	58058712	890	5.67696	3.47127	-1.04803	0.000401101	0.0036977	loss
chr2	70354054	70355483	1430	7.50286	5.1727	-1.04928	0.000413016	0.00379072	loss
chr13	107549369	107549746	378	5.05144	1.66315	-1.01487	0.000415679	0.00380954	loss
chr17	80258002	80258539	538	5.28184	2.26051	-1.02871	0.000433294	0.00394602	loss
chr8	70486492	70486968	477	5.18424	2.24634	-1.02488	0.000454816	0.00411733	loss
chrX	162747496	162747981	486	5.31918	2.66848	-1.03511	0.000456392	0.0041304	loss
chr5	145057840	145058426	587	5.62958	3.46516	-1.02342	0.000479005	0.00430193	loss
chr11	88740968	88741511	544	5.45623	2.99253	-1.0282	0.000485734	0.00434732	loss
chr8	43203825	43204632	808	5.99454	4.04114	-1.00397	0.000504019	0.00449225	loss
chrX	94169599	94170159	561	5.26126	2.39048	-1.00804	0.000510185	0.00453691	loss
chr2	17603365	17604081	717	5.82813	3.78723	-1.00253	0.000540999	0.00475921	loss
chr2	173219002	173219624	623	5.61395	3.15336	-1.0058	0.000565581	0.0049378	loss
